# Supplementary material for: Intestinal microbiota modulates pancreatic carcinogenesis through intratumoral natural killer cells
Source: Gut Microbes. 2022 Aug 18;14(1):2112881. doi: 10.1080/19490976.2022.2112881 (PMC9397420; doi:10.1080/19490976.2022.2112881)
Supplement: Supplemental Material [file KGMI_A_2112881_SM2468.zip]

Archive with 9 entries (9 files):
- Gut Microbes RESUBMISSION Supp Fig 1.tif
- Gut Microbes Supp Fig 2.tif
- Gut Microbes Supp Fig 3.tif
- Gut Microbes Supp Fig 4.tif
- Gut Microbes Supp Fig 5.tif
- Gut Microbes Supp Fig 6.tif
- Gut Microbes Supp Fig 7.tif
- NK Paper Gut Microbes Supplemental materials RESUBMISSION_MarkedChangesFINAL.docx
- Supplement Table 1 qPCR gene expression.xlsx
