# Supplementary material for: Intestinal microbiota modulates pancreatic carcinogenesis through intratumoral natural killer cells
Source: Gut Microbes. 2022 Aug 18;14(1):2112881. doi: 10.1080/19490976.2022.2112881 (PMC9397420; doi:10.1080/19490976.2022.2112881)
Supplement: Supplemental Material [file KGMI_A_2112881_SM2468.zip › Supplement Table 1 qPCR gene expression.xlsx]

## Sheet: gene_exp
test_id	gene_id	gene	locus	sample_1	sample_2	status	value_1	value_2	log2FC(control/EH)	test_stat	p_value	q_value	significant
0610005C13Rik	0610005C13Rik	0610005C13Rik	7:45567794-45589710	Enterococcushirae	Control	NOTEST	0.788287	1.5702	0.994158	0	1	1	no
0610007C21Rik	0610007C21Rik	0610007C21Rik	5:31036035-31054623	Enterococcushirae	Control	OK	138.08	80.7085	-0.774711	-1.18238	0.02885	0.516618	no
0610007L01Rik	0610007L01Rik	0610007L01Rik	5:130219743-130243765	Enterococcushirae	Control	OK	33.619	27.7555	-0.276504	-0.503174	0.3486	0.830937	no
0610007N19Rik	0610007N19Rik	0610007N19Rik	15:32240567-32244662	Enterococcushirae	Control	OK	27.3619	19.6118	-0.480449	-0.714106	0.1808	0.756431	no
0610007P08Rik	0610007P08Rik	0610007P08Rik	13:63815319-63900302	Enterococcushirae	Control	OK	6.82038	5.33297	-0.354912	-0.586711	0.27335	0.794215	no
0610007P14Rik	0610007P14Rik	0610007P14Rik	12:85815454-85824545	Enterococcushirae	Control	OK	62.6609	45.1378	-0.47323	-0.8452	0.11385	0.697381	no
0610007P22Rik	0610007P22Rik	0610007P22Rik	17:25240169-25256364	Enterococcushirae	Control	OK	32.2979	34.0567	0.0764953	0.0915925	0.86325	0.974363	no
0610008F07Rik	0610008F07Rik	0610008F07Rik	2:163492317-163541721	Enterococcushirae	Control	OK	2.49815	2.29034	-0.125296	-0.0894974	0.87695	0.976999	no
0610009B14Rik	0610009B14Rik	0610009B14Rik	12:80686374-80724216	Enterococcushirae	Control	NOTEST	2.13271	0.843329	-1.33852	0	1	1	no
0610009B22Rik	0610009B22Rik	0610009B22Rik	11:51685384-51688634	Enterococcushirae	Control	OK	37.4737	31.7066	-0.241098	-0.389484	0.4756	0.879345	no
0610009D07Rik	0610009D07Rik	0610009D07Rik	12:4817607-4827659	Enterococcushirae	Control	OK	82.0278	66.8617	-0.294933	-0.517828	0.3461	0.829802	no
0610009E02Rik	0610009E02Rik	0610009E02Rik	2:26445695-26503822	Enterococcushirae	Control	NOTEST	0.514988	0.22034	-1.22481	0	1	1	no
0610009L18Rik	0610009L18Rik	0610009L18Rik	11:120344308-120357156	Enterococcushirae	Control	OK	8.64479	5.13579	-0.751246	-0.0506714	0.58745	0.90849	no
0610009O20Rik	0610009O20Rik	0610009O20Rik	18:38238404-38262629	Enterococcushirae	Control	OK	5.3133	5.36524	0.0140351	0.0187014	0.9727	0.994325	no
0610010B08Rik	0610010B08Rik	0610010B08Rik	2:175965354-175981734	Enterococcushirae	Control	NOTEST	0.671538	0.769298	0.196075	0	1	1	no
0610010F05Rik	0610010F05Rik	0610010F05Rik	11:23573775-23633631	Enterococcushirae	Control	OK	8.31058	6.55167	-0.343086	-0.600085	0.2624	0.791765	no
0610010K14Rik	0610010K14Rik	0610010K14Rik	11:70235203-70237914	Enterococcushirae	Control	OK	38.6017	33.0361	-0.224623	-0.345194	0.5219	0.891585	no
0610010O12Rik	0610010O12Rik	0610010O12Rik	18:36348623-36393370	Enterococcushirae	Control	OK	33.5663	23.898	-0.490125	-0.687488	0.19585	0.762817	no
0610011F06Rik	0610011F06Rik	0610011F06Rik	17:25875499-25877163	Enterococcushirae	Control	OK	31.2356	23.782	-0.393325	-0.60141	0.2707	0.793766	no
0610011L14Rik	0610011L14Rik	0610011L14Rik	2:156547575-156568972	Enterococcushirae	Control	OK	14.5076	11.7781	-0.300694	-0.538036	0.3173	0.817351	no
0610012G03Rik	0610012G03Rik	0610012G03Rik	16:31947050-31948521	Enterococcushirae	Control	OK	28.0651	25.269	-0.151407	-0.267114	0.60765	0.911605	no
0610012H03Rik	0610012H03Rik	0610012H03Rik	2:105224341-105379860	Enterococcushirae	Control	OK	5.30213	5.52945	0.0605634	0.0804262	0.88015	0.977897	no
0610025J13Rik	0610025J13Rik	0610025J13Rik	4:98320113-98322850	Enterococcushirae	Control	NOTEST	0.693583	0.117638	-2.55972	0	1	1	no
0610030E20Rik	0610030E20Rik	0610030E20Rik	6:72347028-72353162	Enterococcushirae	Control	OK	8.03063	10.155	0.338602	0.580064	0.2749	0.794713	no
0610031J06Rik	0610031J06Rik	0610031J06Rik	3:88325022-88328631	Enterococcushirae	Control	OK	136.84	88.2816	-0.632301	-1.11482	0.03715	0.558352	no
0610031O16Rik	0610031O16Rik	0610031O16Rik	3:138210716-138239663	Enterococcushirae	Control	NOTEST	0.669656	0.263489	-1.34568	0	1	1	no
0610037L13Rik	0610037L13Rik	0610037L13Rik	4:107889898-107897802	Enterococcushirae	Control	OK	38.9924	36.9972	-0.0757743	-0.138038	0.7948	0.956299	no
0610037P05Rik	0610037P05Rik	0610037P05Rik	16:14299243-14317332	Enterococcushirae	Control	OK	44.8472	29.9342	-0.583222	-1.03774	0.05455	0.625029	no
0610038B21Rik	0610038B21Rik	0610038B21Rik	8:77250365-77518578	Enterococcushirae	Control	OK	3.80935	5.22547	0.456017	0.262421	0.6202	0.914803	no
0610038L08Rik	0610038L08Rik	0610038L08Rik	17:29549801-29606808	Enterococcushirae	Control	NOTEST	0.906385	0.782854	-0.211381	0	1	1	no
0610039K10Rik	0610039K10Rik	0610039K10Rik	2:163623272-163645800	Enterococcushirae	Control	NOTEST	0.819718	0.785589	-0.0613538	0	1	1	no
0610040B10Rik	0610040B10Rik	0610040B10Rik	5:143329307-143332704	Enterococcushirae	Control	OK	3.09037	1.92155	-0.685512	-0.444141	0.45785	0.87069	no
0610040F04Rik	0610040F04Rik	0610040F04Rik	6:108577038-108666925	Enterococcushirae	Control	OK	4.4769	4.36129	-0.0377444	-0.00723634	0.97675	0.994456	no
0610040J01Rik	0610040J01Rik	0610040J01Rik	5:63812494-63899619	Enterococcushirae	Control	OK	3.10666	1.73648	-0.839196	-0.919666	0.09275	0.672063	no
0610043K17Rik	0610043K17Rik	0610043K17Rik	4:101346523-101399185	Enterococcushirae	Control	NOTEST	0.108163	0.965098	3.15747	0	1	1	no
0910001L09Rik	0910001L09Rik	0910001L09Rik	5:138255481-138259395	Enterococcushirae	Control	OK	37.8496	26.5645	-0.510778	-0.843443	0.1113	0.696078	no
100043387	100043387	100043387	2:176708352-176721813	Enterococcushirae	Control	NOTEST	1.60167	1.54683	-0.0502633	0	1	1	no
1100001G20Rik	1100001G20Rik	1100001G20Rik	11:83746939-83752646	Enterococcushirae	Control	NOTEST	0.677907	0.346485	-0.968296	0	1	1	no
1110001A16Rik	1110001A16Rik	1110001A16Rik	17:78916498-78937070	Enterococcushirae	Control	OK	12.5317	7.09543	-0.820617	-0.665797	0.23215	0.777889	no
1110001J03Rik	1110001J03Rik	1110001J03Rik	6:38534860-38539449	Enterococcushirae	Control	OK	50.8776	43.8104	-0.215757	-0.306074	0.5761	0.906341	no
1110002B05Rik	1110002B05Rik	1110002B05Rik	12:54645373-54656572	Enterococcushirae	Control	OK	108.401	66.6492	-0.70172	-1.17877	0.03195	0.532129	no
1110002L01Rik	1110002L01Rik	1110002L01Rik	12:3365131-3426747	Enterococcushirae	Control	OK	6.33164	6.98757	0.142212	0.149731	0.77035	0.951903	no
1110002N22Rik	1110002N22Rik	1110002N22Rik	11:80136677-80142153	Enterococcushirae	Control	OK	11.2634	9.16984	-0.296675	-0.425987	0.4241	0.859899	no
1110003E01Rik	1110003E01Rik	1110003E01Rik	5:65448754-65492835	Enterococcushirae	Control	OK	58.5901	40.0288	-0.549618	-1.00641	0.0639	0.639575	no
1110004E09Rik	1110004E09Rik	1110004E09Rik	16:90925810-90934849	Enterococcushirae	Control	OK	21.0831	17.6977	-0.252519	-0.384253	0.47565	0.879345	no
1110004F10Rik	1110004F10Rik	1110004F10Rik	7:116093379-116105210	Enterococcushirae	Control	OK	94.3055	75.1599	-0.327379	-0.590854	0.27655	0.795311	no
1110005A03Rik	1110005A03Rik	1110005A03Rik	11:116843514-116849740	Enterococcushirae	Control	OK	28.029	27.2479	-0.0407735	-0.0685348	0.88935	0.978566	no
1110006O24Rik	1110006O24Rik	1110006O24Rik	5:115631048-115631816	Enterococcushirae	Control	OK	5.66171	12.5256	1.14557	1.27384	0.0228	0.488248	no
1110007C09Rik	1110007C09Rik	1110007C09Rik	13:49202950-49216026	Enterococcushirae	Control	OK	66.6043	64.4019	-0.048513	-0.0841038	0.86575	0.975288	no
1110008E08Rik	1110008E08Rik	1110008E08Rik	16:90554169-90554886	Enterococcushirae	Control	NOTEST	0.718792	1.58404	1.13996	0	1	1	no
1110008F13Rik	1110008F13Rik	1110008F13Rik	2:156863121-156887078	Enterococcushirae	Control	OK	46.4144	35.3776	-0.391738	-0.437622	0.422	0.858252	no
1110008J03Rik	1110008J03Rik	1110008J03Rik	5:120609057-120612589	Enterococcushirae	Control	OK	5.73092	6.48727	0.178847	0.240379	0.6501	0.921655	no
1110008L16Rik	1110008L16Rik	1110008L16Rik	12:55280813-55382491	Enterococcushirae	Control	OK	8.12417	6.08331	-0.417363	-0.389214	0.46765	0.874934	no
1110008P14Rik	1110008P14Rik	1110008P14Rik	2:32379100-32381915	Enterococcushirae	Control	OK	42.7063	33.0414	-0.370175	-0.55645	0.30355	0.810332	no
1110012J17Rik	1110012J17Rik	1110012J17Rik	17:66336981-66449750	Enterococcushirae	Control	OK	7.50491	10.0515	0.421505	0.715874	0.1741	0.752041	no
1110012L19Rik	1110012L19Rik	1110012L19Rik	X:70385912-70389416	Enterococcushirae	Control	OK	22.3881	10.5143	-1.09038	-1.60991	0.00325	0.226751	no
1110014N23Rik	1110014N23Rik	1110014N23Rik	19:6062820-6077187	Enterococcushirae	Control	OK	29.8396	28.3443	-0.0741685	-0.121924	0.8194	0.96167	no
1110015O18Rik	1110015O18Rik	1110015O18Rik	3:4798707-4814911	Enterococcushirae	Control	NOTEST	1.26943	1.31352	0.0492571	0	1	1	no
1110017D15Rik	1110017D15Rik	1110017D15Rik	4:41505008-41517333	Enterococcushirae	Control	OK	1.67987	2.15183	0.357214	0.225595	0.4873	0.884038	no
1110017F19Rik	1110017F19Rik	1110017F19Rik	11:115892594-115933492	Enterococcushirae	Control	OK	7.35531	7.51044	0.030111	0.0172676	0.9753	0.994456	no
1110018G07Rik	1110018G07Rik	1110018G07Rik	12:84918147-84970886	Enterococcushirae	Control	OK	21.9563	16.1379	-0.444176	-0.714852	0.1709	0.749078	no
1110018J18Rik	1110018J18Rik	1110018J18Rik	13:64291835-64312710	Enterococcushirae	Control	OK	30.7913	25.9936	-0.244366	-0.403704	0.44035	0.86744	no
1110019D14Rik	1110019D14Rik	1110019D14Rik	6:13871568-13896421	Enterococcushirae	Control	OK	9.77334	10.352	0.0829912	0.125669	0.8166	0.961384	no
1110020A21Rik	1110020A21Rik	1110020A21Rik	17:84917181-85023992	Enterococcushirae	Control	OK	7.42245	9.8157	0.403196	0.155761	0.86315	0.974363	no
1110020C17Rik	1110020C17Rik	1110020C17Rik	14:65916509-65917682	Enterococcushirae	Control	NOTEST	0.573603	0.277032	-1.05	0	1	1	no
1110020G09Rik	1110020G09Rik	1110020G09Rik	15:9071259-9110487	Enterococcushirae	Control	OK	8.4823	10.9181	0.364189	0.625117	0.25015	0.788202	no
1110021J02Rik	1110021J02Rik	1110021J02Rik	17:29660600-29717017	Enterococcushirae	Control	OK	14.6992	17.6219	0.261627	0.204825	0.6794	0.931222	no
1110021L09Rik	1110021L09Rik	1110021L09Rik	10:23796985-23827968	Enterococcushirae	Control	OK	8.21364	7.06873	-0.21657	-0.349998	0.5024	0.887584	no
1110028C15Rik	1110028C15Rik	1110028C15Rik	1:66700892-66817595	Enterococcushirae	Control	OK	8.74346	8.42696	-0.0531915	-0.0658796	0.89945	0.980686	no
1110028F11Rik	1110028F11Rik	1110028F11Rik	11:87663086-87735539	Enterococcushirae	Control	NOTEST	1.33291	2.04871	0.620142	0	1	1	no
1110028F18Rik	1110028F18Rik	1110028F18Rik	8:106587142-106594820	Enterococcushirae	Control	OK	11.6863	12.3231	0.0765452	0.114666	0.83185	0.966175	no
1110031I02Rik	1110031I02Rik	1110031I02Rik	11:121177592-121229309	Enterococcushirae	Control	OK	21.137	13.2241	-0.676596	-0.410758	0.46075	0.871047	no
1110032A03Rik	1110032A03Rik	1110032A03Rik	9:50762827-50768152	Enterococcushirae	Control	OK	7.37599	5.20744	-0.502263	-0.711102	0.19195	0.759809	no
1110032A04Rik	1110032A04Rik	1110032A04Rik	3:69819537-69859896	Enterococcushirae	Control	OK	3.63201	0.89249	-2.02486	-1.80867	0.0027	0.208302	no
1110032F04Rik	1110032F04Rik	1110032F04Rik	3:68869585-68872163	Enterococcushirae	Control	NOTEST	0.754597	0.356039	-1.08367	0	1	1	no
1110034A24Rik	1110034A24Rik	1110034A24Rik	12:69189837-69199868	Enterococcushirae	Control	OK	14.1522	12.8747	-0.136486	-0.143277	0.7883	0.95498	no
1110034B05Rik	1110034B05Rik	1110034B05Rik	1:57388243-57415958	Enterococcushirae	Control	OK	11.1891	10.1017	-0.147485	-0.158764	0.7612	0.95094	no
1110034G24Rik	1110034G24Rik	1110034G24Rik	2:132690282-132751055	Enterococcushirae	Control	OK	4.01549	4.59866	0.195637	0.243231	0.65175	0.921766	no
1110035M17Rik	1110035M17Rik	1110035M17Rik	11:95700105-95712754	Enterococcushirae	Control	OK	2.38386	5.02165	1.07486	0.839739	0.1648	0.74433	no
1110036E04Rik	1110036E04Rik	1110036E04Rik	9:64049828-64054100	Enterococcushirae	Control	OK	1.49434	2.56148	0.77747	0.603019	0.26955	0.793766	no
1110037F02Rik	1110037F02Rik	1110037F02Rik	4:11485957-11551143	Enterococcushirae	Control	OK	8.50992	7.75483	-0.13405	-0.24443	0.6488	0.920783	no
1110038B12Rik	1110038B12Rik	1110038B12Rik	17:34950234-34952471	Enterococcushirae	Control	OK	18.665	40.0734	1.10231	1.4643	0.0083	0.338133	no
1110038D17Rik	1110038D17Rik	1110038D17Rik	10:75506813-75517322	Enterococcushirae	Control	OK	18.049	20.4991	0.183639	0.336395	0.53615	0.89671	no
1110038F14Rik	1110038F14Rik	1110038F14Rik	15:76948543-76950732	Enterococcushirae	Control	OK	62.5729	76.9194	0.29781	0.529345	0.31045	0.81388	no
1110046J04Rik	1110046J04Rik	1110046J04Rik	13:33917917-34002794	Enterococcushirae	Control	OK	6.9781	4.76082	-0.551624	-0.167717	0.784	0.954226	no
1110049F12Rik	1110049F12Rik	1110049F12Rik	4:135975601-135987244	Enterococcushirae	Control	OK	19.4875	17.9042	-0.122251	-0.204692	0.6987	0.938428	no
1110050K14Rik	1110050K14Rik	1110050K14Rik	8:121054881-121083032	Enterococcushirae	Control	OK	9.33973	11.356	0.282006	0.426562	0.40665	0.853939	no
1110051M20Rik	1110051M20Rik	1110051M20Rik	2:91277827-91444642	Enterococcushirae	Control	OK	16.9232	8.96934	-0.915926	-1.47615	0.00755	0.332843	no
1110054M08Rik	1110054M08Rik	1110054M08Rik	16:24392555-24992578	Enterococcushirae	Control	OK	6.82066	4.47799	-0.60706	-0.103501	0.6965	0.937803	no
1110054O05Rik	1110054O05Rik	1110054O05Rik	4:59769641-59783855	Enterococcushirae	Control	OK	7.55412	7.47602	-0.0149936	-0.0253654	0.96295	0.99109	no
1110057K04Rik	1110057K04Rik	1110057K04Rik	12:8208106-8285759	Enterococcushirae	Control	OK	52.3831	33.8602	-0.629512	-0.967308	0.0826	0.668491	no
1110058L19Rik	1110058L19Rik	1110058L19Rik	1:23995938-24005640	Enterococcushirae	Control	OK	42.2172	33.9188	-0.315746	-0.488787	0.36525	0.839939	no
1110059E24Rik	1110059E24Rik	1110059E24Rik	19:21597312-21652791	Enterococcushirae	Control	OK	34.6361	32.1047	-0.109491	-0.198945	0.7063	0.939521	no
1110059G10Rik	1110059G10Rik	1110059G10Rik	9:122945088-122951000	Enterococcushirae	Control	OK	6.71823	5.04258	-0.413921	-0.677004	0.2029	0.765562	no
1110059M19Rik	1110059M19Rik	1110059M19Rik	X:45090903-45092791	Enterococcushirae	Control	NOTEST	0.664118	0.471511	-0.494147	0	1	1	no
1110065P20Rik	1110065P20Rik	1110065P20Rik	4:124802548-124850730	Enterococcushirae	Control	OK	42.8573	27.1886	-0.656537	-0.689414	0.2114	0.768102	no
1110067D22Rik	1110067D22Rik	1110067D22Rik	11:20823354-20831108	Enterococcushirae	Control	OK	13.8621	9.48524	-0.547391	-0.987583	0.0658	0.639575	no
1190002F15Rik	1190002F15Rik	1190002F15Rik	6:134929091-134951718	Enterococcushirae	Control	OK	45.4233	57.3402	0.336117	0.537831	0.3122	0.81459	no
1190002H23Rik	1190002H23Rik	1190002H23Rik	14:79287977-79301635	Enterococcushirae	Control	OK	18.5745	20.0478	0.110125	0.16189	0.76425	0.951382	no
1190002N15Rik	1190002N15Rik	1190002N15Rik	9:94517863-94538081	Enterococcushirae	Control	OK	8.07583	6.37085	-0.342123	-0.586427	0.27485	0.794713	no
1190003J15Rik	1190003J15Rik	1190003J15Rik	7:140835495-140846769	Enterococcushirae	Control	OK	11.9451	23.1934	0.957299	1.05564	0.0847	0.669211	no
1190003K10Rik	1190003K10Rik	1190003K10Rik	13:64481245-64497792	Enterococcushirae	Control	OK	2.22144	2.39907	0.110979	0.107746	0.8384	0.968015	no
1190005F20Rik	1190005F20Rik	1190005F20Rik	1:151428647-151458183	Enterococcushirae	Control	OK	23.4212	27.3795	0.225282	0.399605	0.43935	0.867296	no
1190005I06Rik	1190005I06Rik	1190005I06Rik	8:120608601-120634382	Enterococcushirae	Control	OK	14.4378	6.28837	-1.1991	-1.31972	0.02015	0.467265	no
1190007F08Rik	1190007F08Rik	1190007F08Rik	4:154011802-154026044	Enterococcushirae	Control	OK	17.0577	9.29024	-0.876635	-1.1263	0.0384	0.562744	no
1190007I07Rik	1190007I07Rik	1190007I07Rik	10:82619850-82623228	Enterococcushirae	Control	OK	8.49789	4.86816	-0.803728	-0.770641	0.11995	0.704331	no
1200009I06Rik	1200009I06Rik	1200009I06Rik	12:111417429-111431183	Enterococcushirae	Control	OK	15.5381	12.098	-0.361034	-0.636605	0.2355	0.781284	no
1200011I18Rik	1200011I18Rik	1200011I18Rik	14:76086231-76110815	Enterococcushirae	Control	OK	8.61946	6.96819	-0.306812	-0.551208	0.29435	0.806322	no
1200011M11Rik	1200011M11Rik	1200011M11Rik	11:87077731-87086777	Enterococcushirae	Control	OK	8.0793	6.75544	-0.258181	-0.4291	0.42175	0.858193	no
1200014J11Rik	1200014J11Rik	1200014J11Rik	11:73047866-73083579	Enterococcushirae	Control	OK	7.02709	7.54594	0.102772	0.187145	0.7236	0.943581	no
1200016B10Rik	1200016B10Rik	1200016B10Rik	1:151367698-151428435	Enterococcushirae	Control	OK	6.47369	7.75623	0.260767	0.442111	0.4009	0.851382	no
1300001I01Rik	1300001I01Rik	1300001I01Rik	11:74649494-74670847	Enterococcushirae	Control	OK	18.3253	20.1348	0.135856	0.248034	0.6437	0.919532	no
1300002E11Rik	1300002E11Rik	1300002E11Rik	16:21794346-21809040	Enterococcushirae	Control	OK	31.0616	28.6482	-0.116688	-0.150277	0.7814	0.954226	no
1300002K09Rik	1300002K09Rik	1300002K09Rik	4:45848946-45887008	Enterococcushirae	Control	NOTEST	1.56448	1.72088	0.137462	0	1	1	no
1300010F03Rik	1300010F03Rik	1300010F03Rik	14:78849177-79202310	Enterococcushirae	Control	OK	10.3975	9.25889	-0.167326	-0.26994	0.612	0.913148	no
1300014I06Rik	1300014I06Rik	1300014I06Rik	13:34627840-34652681	Enterococcushirae	Control	OK	6.10111	7.75375	0.345821	0.473536	0.3685	0.841043	no
1300015D01Rik	1300015D01Rik	1300015D01Rik	2:173124748-173133204	Enterococcushirae	Control	OK	3.26276	6.50574	0.99562	1.43688	0.00815	0.338133	no
1300017J02Rik	1300017J02Rik	1300017J02Rik	9:103250529-103288297	Enterococcushirae	Control	NOTEST	1.01927	1.50056	0.557965	0	1	1	no
1300018I17Rik	1300018I17Rik	1300018I17Rik	8:123232257-123254175	Enterococcushirae	Control	OK	14.9052	15.4914	0.05565	0.0845858	0.8739	0.976999	no
1300018J18Rik	1300018J18Rik	1300018J18Rik	15:89089106-89123150	Enterococcushirae	Control	OK	26.2418	19.6172	-0.419744	-0.409699	0.44235	0.867954	no
1500001M20Rik	1500001M20Rik	1500001M20Rik	6:115004380-115037874	Enterococcushirae	Control	OK	16.427	15.2353	-0.108652	-0.166178	0.7566	0.949943	no
1500002F19Rik	1500002F19Rik	1500002F19Rik	7:132859224-132888687	Enterococcushirae	Control	OK	21.5669	21.7795	0.0141516	0.00770034	0.99005	0.996626	no
1500002O10Rik	1500002O10Rik	1500002O10Rik	2:70489939-70602012	Enterococcushirae	Control	NOTEST	0.972428	0.296364	-1.71422	0	1	1	no
1500002O20Rik	1500002O20Rik	1500002O20Rik	7:24399627-24422777	Enterococcushirae	Control	OK	10.0064	11.0541	0.143667	0.208935	0.6955	0.937209	no
1500003O03Rik	1500003O03Rik	1500003O03Rik	2:119547706-119587024	Enterococcushirae	Control	OK	25.2436	16.9841	-0.571736	-0.90233	0.0925	0.672063	no
1500004A13Rik	1500004A13Rik	1500004A13Rik	3:88777056-88832487	Enterococcushirae	Control	NOTEST	1.11599	1.99105	0.83521	0	1	1	no
1500009C09Rik	1500009C09Rik	1500009C09Rik	15:82252396-82260753	Enterococcushirae	Control	NOTEST	0.845579	1.50475	0.831509	0	1	1	no
1500009L16Rik	1500009L16Rik	1500009L16Rik	10:83722864-83762762	Enterococcushirae	Control	OK	2.40669	3.07855	0.355201	0.358547	0.4943	0.886053	no
1500010J02Rik	1500010J02Rik	1500010J02Rik	11:69015910-69036473	Enterococcushirae	Control	OK	17.6195	15.2366	-0.209637	-0.363454	0.4971	0.886236	no
1500011B03Rik	1500011B03Rik	1500011B03Rik	5:114808195-114813976	Enterococcushirae	Control	OK	11.7606	9.83368	-0.258153	-0.288449	0.6003	0.910241	no
1500011H22Rik	1500011H22Rik	1500011H22Rik	5:122364583-122371963	Enterococcushirae	Control	OK	55.5688	43.9503	-0.338403	-0.582399	0.26605	0.792081	no
1500011K16Rik	1500011K16Rik	1500011K16Rik	2:127791376-127792488	Enterococcushirae	Control	OK	19.09	13.3835	-0.512362	-0.682423	0.2142	0.768102	no
1500012F01Rik	1500012F01Rik	1500012F01Rik	2:167035792-167065862	Enterococcushirae	Control	OK	32.8826	33.9778	0.0472667	0.0283652	0.95835	0.990624	no
1500012K07Rik	1500012K07Rik	1500012K07Rik	7:75114893-75331419	Enterococcushirae	Control	OK	9.48913	9.92973	0.0654776	0.09114	0.8624	0.974363	no
1500015A07Rik	1500015A07Rik	1500015A07Rik	18:61726389-61728254	Enterococcushirae	Control	OK	3.42845	3.4844	0.0233522	0.0290144	0.9559	0.990192	no
1500015L24Rik	1500015L24Rik	1500015L24Rik	19:20405287-20422785	Enterococcushirae	Control	NOTEST	0.168636	0.774749	2.19982	0	1	1	no
1500015O10Rik	1500015O10Rik	1500015O10Rik	1:43730601-43742564	Enterococcushirae	Control	OK	7.49237	3.60175	-1.05673	-1.13217	0.0399	0.571674	no
1500016L03Rik	1500016L03Rik	1500016L03Rik	11:84525659-84535831	Enterococcushirae	Control	NOTEST	0.193068	0.472541	1.29133	0	1	1	no
1500017E21Rik	1500017E21Rik	1500017E21Rik	19:36554638-36689479	Enterococcushirae	Control	OK	2.24409	3.1172	0.474121	0.375994	0.51775	0.891585	no
1500031L02Rik	1500031L02Rik	1500031L02Rik	16:32099801-32108054	Enterococcushirae	Control	OK	11.517	9.74537	-0.24098	-0.371413	0.49355	0.885992	no
1500032L24Rik	1500032L24Rik	1500032L24Rik	15:82346045-82349062	Enterococcushirae	Control	OK	242.877	175.408	-0.469506	-0.836794	0.11135	0.696078	no
1500035N22Rik	1500035N22Rik	1500035N22Rik	5:24862734-25100642	Enterococcushirae	Control	OK	2.58615	3.9003	0.592779	0.256892	0.69165	0.935421	no
1520401A03Rik	1520401A03Rik	1520401A03Rik	17:23704487-23721940	Enterococcushirae	Control	OK	2.14911	2.19864	0.0328693	0.0388619	0.94185	0.989451	no
1520402A15Rik	1520402A15Rik	1520402A15Rik	4:116136727-116144616	Enterococcushirae	Control	OK	2.71665	1.90088	-0.515161	-0.52888	0.3226	0.818045	no
1600002D24Rik	1600002D24Rik	1600002D24Rik	16:95831122-95929077	Enterococcushirae	Control	NOTEST	0.72016	0.296401	-1.28077	0	1	1	no
1600002H07Rik	1600002H07Rik	1600002H07Rik	17:24215053-24220769	Enterococcushirae	Control	OK	4.92311	5.23262	0.087966	0.125046	0.81635	0.961384	no
1600002K03Rik	1600002K03Rik	1600002K03Rik	10:80172943-80175119	Enterococcushirae	Control	OK	15.5775	16.0899	0.0466836	0.0600488	0.9084	0.982326	no
1600010M07Rik	1600010M07Rik	1600010M07Rik	7:109998376-110006646	Enterococcushirae	Control	OK	3.77925	0.757236	-2.31929	-1.4556	0.03405	0.544223	no
1600012F09Rik	1600012F09Rik	1600012F09Rik	13:17986639-17993351	Enterococcushirae	Control	OK	7.58023	6.81251	-0.154054	-0.262249	0.62105	0.914962	no
1600012H06Rik	1600012H06Rik	1600012H06Rik	17:14943183-14961260	Enterococcushirae	Control	OK	24.5432	20.2026	-0.280779	-0.330391	0.5433	0.89852	no
1600012P17Rik	1600012P17Rik	1600012P17Rik	1:158967700-158980463	Enterococcushirae	Control	NOTEST	0.267625	0.430462	0.685673	0	1	1	no
1600014C10Rik	1600014C10Rik	1600014C10Rik	7:38183216-38197568	Enterococcushirae	Control	OK	13.5413	8.80393	-0.62115	-1.08062	0.0469	0.604651	no
1600014C23Rik	1600014C23Rik	1600014C23Rik	17:45732863-45733844	Enterococcushirae	Control	NOTEST	0.935225	0.800234	-0.224892	0	1	1	no
1600014K23Rik	1600014K23Rik	1600014K23Rik	X:85249676-85270291	Enterococcushirae	Control	NOTEST	0.454208	0.814246	0.842112	0	1	1	no
1600015I10Rik	1600015I10Rik	1600015I10Rik	6:48929895-48933687	Enterococcushirae	Control	NOTEST	0.703147	0.904579	0.36342	0	1	1	no
1600016N20Rik	1600016N20Rik	1600016N20Rik	7:141194129-141214080	Enterococcushirae	Control	NOTEST	2.02129	2.03992	0.0132372	0	1	1	no
1600019K03Rik	1600019K03Rik	1600019K03Rik	16:35503169-35509419	Enterococcushirae	Control	OK	11.8912	15.748	0.405268	0.441457	0.41105	0.854754	no
1600020E01Rik	1600020E01Rik	1600020E01Rik	6:86527329-86564449	Enterococcushirae	Control	OK	32.5003	50.6941	0.641367	0.966649	0.0723	0.649308	no
1600021P15Rik	1600021P15Rik	1600021P15Rik	16:28826175-28929698	Enterococcushirae	Control	OK	3.21227	2.17747	-0.560941	-0.708185	0.19865	0.76438	no
1600025M17Rik	1600025M17Rik	1600025M17Rik	X:56317607-56320664	Enterococcushirae	Control	NOTEST	0.65223	0.746279	0.194332	0	1	1	no
1600027N09Rik	1600027N09Rik	1600027N09Rik	2:180581303-180585634	Enterococcushirae	Control	OK	14.5116	17.3746	0.25977	0.378484	0.48665	0.883583	no
1600029D21Rik	1600029D21Rik	1600029D21Rik	9:50488798-50505639	Enterococcushirae	Control	OK	2.64532	2.45852	-0.105654	-0.0983875	0.8656	0.975236	no
1600029I14Rik	1600029I14Rik	1600029I14Rik	9:99456242-99568899	Enterococcushirae	Control	NOTEST	0.552824	2.03581	1.88071	0	1	1	no
1600029O15Rik	1600029O15Rik	1600029O15Rik	9:58196296-58208808	Enterococcushirae	Control	OK	12.5184	11.9509	-0.0669318	-0.101695	0.84505	0.969287	no
1700001C02Rik	1700001C02Rik	1700001C02Rik	5:30466076-30484087	Enterococcushirae	Control	NOTEST	0.392029	0.318912	-0.297801	0	1	1	no
1700001C19Rik	1700001C19Rik	1700001C19Rik	17:47412733-47470638	Enterococcushirae	Control	NOTEST	1.80358	1.81276	0.00732827	0	1	1	no
1700001D01Rik	1700001D01Rik	1700001D01Rik	8:61224170-61396072	Enterococcushirae	Control	OK	2.16095	4.30193	0.993316	0.285297	0.72575	0.944396	no
1700001F09Rik	1700001F09Rik	1700001F09Rik	14:43342383-43347811	Enterococcushirae	Control	NOTEST	0.285786	0.0866547	-1.72159	0	1	1	no
1700001G11Rik	1700001G11Rik	1700001G11Rik	14:66295326-66311424	Enterococcushirae	Control	NOTEST	1.14518	0.40878	-1.48618	0	1	1	no
1700001G17Rik	1700001G17Rik	1700001G17Rik	1:33669823-33670712	Enterococcushirae	Control	NOTEST	1.19627	2.06692	0.788936	0	1	1	no
1700001J03Rik	1700001J03Rik	1700001J03Rik	5:146182449-146185304	Enterococcushirae	Control	NOTEST	0.451221	1.64829	1.86906	0	1	1	no
1700001J11Rik	1700001J11Rik	1700001J11Rik	9:40050557-40053025	Enterococcushirae	Control	OK	1.82402	2.72095	0.576987	0.695402	0.202	0.765562	no
1700001K19Rik	1700001K19Rik	1700001K19Rik	12:110667688-110682619	Enterococcushirae	Control	OK	1.62556	4.15786	1.3549	1.22906	0.03425	0.545248	no
1700001K23Rik	1700001K23Rik	1700001K23Rik	19:53248735-53255205	Enterococcushirae	Control	NOTEST	0.928473	0.837411	-0.148925	0	1	1	no
1700001L05Rik	1700001L05Rik	1700001L05Rik	15:83353846-83367297	Enterococcushirae	Control	NOTEST	1.86048	2.0782	0.159661	0	1	1	no
1700001L19Rik	1700001L19Rik	1700001L19Rik	13:68597438-68614231	Enterococcushirae	Control	NOTEST	0.141097	0.5598	1.98823	0	1	1	no
1700001O22Rik	1700001O22Rik	1700001O22Rik	2:30795562-30803664	Enterococcushirae	Control	NOTEST	0.36112	0.65588	0.860954	0	1	1	no
1700001P01Rik	1700001P01Rik	1700001P01Rik	11:97771480-97775918	Enterococcushirae	Control	OK	2.25597	3.851	0.771486	0.60321	0.26015	0.791765	no
1700003C15Rik	1700003C15Rik	1700003C15Rik	5:11749832-11769308	Enterococcushirae	Control	NOTEST	0.109611	0.428442	1.9667	0	1	1	no
1700003D09Rik	1700003D09Rik	1700003D09Rik	11:98348737-98358283	Enterococcushirae	Control	NOTEST	0.612753	0.628827	0.0373567	0	1	1	no
1700003E16Rik	1700003E16Rik	1700003E16Rik	6:83156403-83162975	Enterococcushirae	Control	NOTEST	1.14893	0.89167	-0.365711	0	1	1	no
1700003E24Rik	1700003E24Rik	1700003E24Rik	X:93156226-93156871	Enterococcushirae	Control	NOTEST	0.15149	0.29739	0.97313	0	1	1	no
1700003F12Rik	1700003F12Rik	1700003F12Rik	2:154544404-154558853	Enterococcushirae	Control	OK	2.2923	1.29012	-0.829287	-0.283687	0.6699	0.928475	no
1700003F17Rik	1700003F17Rik	1700003F17Rik	11:82911252-82964850	Enterococcushirae	Control	NOTEST	0.981972	1.37045	0.480893	0	1	1	no
1700003G13Rik	1700003G13Rik	1700003G13Rik	9:45318265-45347581	Enterococcushirae	Control	NOTEST	0.684012	1.01829	0.574058	0	1	1	no
1700003G18Rik	1700003G18Rik	1700003G18Rik	7:116081761-116093149	Enterococcushirae	Control	NOTEST	1.31966	1.35989	0.0433248	0	1	1	no
1700003H04Rik	1700003H04Rik	1700003H04Rik	3:124565890-124581091	Enterococcushirae	Control	NOTEST	0.407125	0.264567	-0.621836	0	1	1	no
1700003L19Rik	1700003L19Rik	1700003L19Rik	16:12811389-12848653	Enterococcushirae	Control	NOTEST	0.169078	1.11328	2.71906	0	1	1	no
1700003M02Rik	1700003M02Rik	1700003M02Rik	4:34711331-34730206	Enterococcushirae	Control	NOTEST	0.299897	0.300979	0.00519987	0	1	1	no
1700003M07Rik	1700003M07Rik	1700003M07Rik	4:129960373-129965138	Enterococcushirae	Control	OK	7.62296	9.79934	0.362332	0.549495	0.30775	0.811979	no
1700003P14Rik	1700003P14Rik	1700003P14Rik	13:118556167-118588629	Enterococcushirae	Control	NOTEST	0.290921	0.683464	1.23224	0	1	1	no
1700006A11Rik	1700006A11Rik	1700006A11Rik	3:124401154-124426028	Enterococcushirae	Control	NOTEST	0.900994	1.15048	0.352647	0	1	1	no
1700006E09Rik	1700006E09Rik	1700006E09Rik	11:101987055-101992264	Enterococcushirae	Control	NOTEST	0.298065	0.441694	0.567419	0	1	1	no
1700006F04Rik	1700006F04Rik	1700006F04Rik	14:119138264-119869815	Enterococcushirae	Control	OK	0.619246	2.34761	1.92261	0.775033	0.23285	0.779096	no
1700006H21Rik	1700006H21Rik	1700006H21Rik	13:107687396-107692168	Enterococcushirae	Control	NOTEST	0.734543	1.29683	0.820074	0	1	1	no
1700006J14Rik	1700006J14Rik	1700006J14Rik	10:120361274-120476935	Enterococcushirae	Control	OK	2.64505	1.2073	-1.13151	-0.481421	0.5475	0.89944	no
1700007B14Rik	1700007B14Rik	1700007B14Rik	8:75448693-75984508	Enterococcushirae	Control	NOTEST	0.546079	1.26889	1.21639	0	1	1	no
1700007E05Rik	1700007E05Rik	1700007E05Rik	16:31376505-31379133	Enterococcushirae	Control	NOTEST	0.98086	1.73151	0.819913	0	1	1	no
1700007F19Rik	1700007F19Rik	1700007F19Rik	3:58141706-58163807	Enterococcushirae	Control	NOTEST	0.743629	0.486103	-0.613321	0	1	1	no
1700007G11Rik	1700007G11Rik	1700007G11Rik	5:98329303-98802019	Enterococcushirae	Control	NOTEST	0.177281	0	#NAME?	0	1	1	no
1700007I08Rik	1700007I08Rik	1700007I08Rik	2:154544404-154558853	Enterococcushirae	Control	NOTEST	0.826928	0.574116	-0.52642	0	1	1	no
1700007J10Rik	1700007J10Rik	1700007J10Rik	11:59662494-59780860	Enterococcushirae	Control	NOTEST	0.671169	1.09828	0.710505	0	1	1	no
1700007K09Rik	1700007K09Rik	1700007K09Rik	7:131325930-131329499	Enterococcushirae	Control	NOTEST	0.382484	0.316003	-0.275462	0	1	1	no
1700007K13Rik	1700007K13Rik	1700007K13Rik	2:28462000-28466324	Enterococcushirae	Control	OK	2.60327	3.28189	0.334202	0.306851	0.56895	0.904313	no
1700007L15Rik	1700007L15Rik	1700007L15Rik	16:33379853-33380736	Enterococcushirae	Control	OK	7.12141	6.19407	-0.201275	-0.222394	0.6847	0.932908	no
1700007P06Rik	1700007P06Rik	1700007P06Rik	1:187048406-187215446	Enterococcushirae	Control	NOTEST	0.614116	0.759584	0.306699	0	1	1	no
1700008A04Rik	1700008A04Rik	1700008A04Rik	11:32820375-32824594	Enterococcushirae	Control	NOTEST	0.462122	1.54572	1.74193	0	1	1	no
1700008F21Rik	1700008F21Rik	1700008F21Rik	8:129067133-129183732	Enterococcushirae	Control	NOTEST	0.03594	0.043249	0.267076	0	1	1	no
1700008I05Rik	1700008I05Rik	1700008I05Rik	X:135654697-135693790	Enterococcushirae	Control	NOTEST	0.667912	1.23702	0.889145	0	1	1	no
1700008J07Rik	1700008J07Rik	1700008J07Rik	7:127510437-127566940	Enterococcushirae	Control	OK	6.16637	6.70303	0.120392	0.0517078	0.9275	0.986387	no
1700008K24Rik	1700008K24Rik	1700008K24Rik	17:49112263-49113533	Enterococcushirae	Control	NOTEST	0.816022	0.842188	0.0455334	0	1	1	no
1700008O03Rik	1700008O03Rik	1700008O03Rik	7:44360042-44375030	Enterococcushirae	Control	NOTEST	0.280596	0.667326	1.2499	0	1	1	no
1700008P02Rik	1700008P02Rik	1700008P02Rik	3:6615412-6620443	Enterococcushirae	Control	OK	1.93751	3.14337	0.69811	0.583013	0.2836	0.799391	no
1700008P20Rik	1700008P20Rik	1700008P20Rik	7:24333079-24333965	Enterococcushirae	Control	NOTEST	0.206826	0.310337	0.585421	0	1	1	no
1700009C05Rik	1700009C05Rik	1700009C05Rik	6:81900464-81910800	Enterococcushirae	Control	NOTEST	0.340336	0	#NAME?	0	1	1	no
1700009J07Rik	1700009J07Rik	1700009J07Rik	10:77893419-77896111	Enterococcushirae	Control	NOTEST	0.881953	0.619869	-0.508738	0	1	1	no
1700009N14Rik	1700009N14Rik	1700009N14Rik	4:39450292-39451780	Enterococcushirae	Control	NOTEST	0.570126	0.502096	-0.183318	0	1	1	no
1700009P17Rik	1700009P17Rik	1700009P17Rik	1:171121660-171126967	Enterococcushirae	Control	NOTEST	1.02505	1.93124	0.91384	0	1	1	no
1700010B08Rik	1700010B08Rik	1700010B08Rik	2:173719414-173722086	Enterococcushirae	Control	OK	6.65963	7.90265	0.246895	0.294946	0.57565	0.906341	no
1700010B13Rik	1700010B13Rik	1700010B13Rik	15:73645851-73652347	Enterococcushirae	Control	OK	3.08171	4.16084	0.433146	0.520703	0.341	0.827628	no
1700010D01Rik	1700010D01Rik	1700010D01Rik	X:95711677-95927970	Enterococcushirae	Control	NOTEST	0.183002	0.547706	1.58154	0	1	1	no
1700010H22Rik	1700010H22Rik	1700010H22Rik	5:98329303-98802019	Enterococcushirae	Control	NOTEST	1.7627	1.46377	-0.268096	0	1	1	no
1700010I02Rik	1700010I02Rik	1700010I02Rik	3:7925302-7954887	Enterococcushirae	Control	NOTEST	0	0.31345	inf	0	1	1	no
1700010I14Rik	1700010I14Rik	1700010I14Rik	17:8988332-9008319	Enterococcushirae	Control	NOTEST	1.26042	1.24899	-0.0131469	0	1	1	no
1700010J16Rik	1700010J16Rik	1700010J16Rik	10:112726925-112785599	Enterococcushirae	Control	NOTEST	0.133064	0.0913632	-0.542436	0	1	1	no
1700010K23Rik	1700010K23Rik	1700010K23Rik	16:66655420-67620908	Enterococcushirae	Control	OK	2.96043	2.8145	-0.072931	-0.0180993	0.9542	0.990192	no
1700010L04Rik	1700010L04Rik	1700010L04Rik	7:82851598-82859849	Enterococcushirae	Control	NOTEST	0.649988	0.34157	-0.92823	0	1	1	no
1700010M22Rik	1700010M22Rik	1700010M22Rik	2:144823665-144824415	Enterococcushirae	Control	OK	2.27723	5.35145	1.23265	1.08913	0.07	0.645749	no
1700011A15Rik	1700011A15Rik	1700011A15Rik	15:101447744-101453909	Enterococcushirae	Control	NOTEST	0.940729	1.20665	0.35916	0	1	1	no
1700011B04Rik	1700011B04Rik	1700011B04Rik	13:35181622-35188014	Enterococcushirae	Control	NOTEST	0.262474	0	#NAME?	0	1	1	no
1700011E24Rik	1700011E24Rik	1700011E24Rik	17:87389570-87427741	Enterococcushirae	Control	NOTEST	0.162706	0.137715	-0.240578	0	1	1	no
1700011F03Rik	1700011F03Rik	1700011F03Rik	6:70913088-70918922	Enterococcushirae	Control	NOTEST	1.18318	1.82342	0.623974	0	1	1	no
1700011F14Rik	1700011F14Rik	1700011F14Rik	19:58512001-58553085	Enterococcushirae	Control	NOTEST	0.18975	0.141601	-0.422266	0	1	1	no
1700011H14Rik	1700011H14Rik	1700011H14Rik	14:49226358-49245428	Enterococcushirae	Control	OK	9.01281	7.59805	-0.246347	-0.324041	0.5384	0.896744	no
1700011I03Rik	1700011I03Rik	1700011I03Rik	18:57533825-57731065	Enterococcushirae	Control	NOTEST	0	0	0	0	1	1	no
1700011J10Rik	1700011J10Rik	1700011J10Rik	2:72936429-72989249	Enterococcushirae	Control	OK	4.97029	4.19806	-0.243609	-0.0947157	0.89325	0.979646	no
1700011L22Rik	1700011L22Rik	1700011L22Rik	8:79210429-79248583	Enterococcushirae	Control	NOTEST	0.395419	0.303182	-0.383201	0	1	1	no
1700011M02Rik	1700011M02Rik	1700011M02Rik	X:102908904-102909651	Enterococcushirae	Control	NOTEST	0	0.294286	inf	0	1	1	no
1700012A03Rik	1700012A03Rik	1700012A03Rik	6:32050284-32058915	Enterococcushirae	Control	NOTEST	0.94695	0.724494	-0.386314	0	1	1	no
1700012A16Rik	1700012A16Rik	1700012A16Rik	1:153425208-153452574	Enterococcushirae	Control	OK	3.17042	3.84697	0.27905	0.353867	0.51025	0.890966	no
1700012B07Rik	1700012B07Rik	1700012B07Rik	11:109788290-109828046	Enterococcushirae	Control	NOTEST	1.48508	1.36468	-0.121976	0	1	1	no
1700012B09Rik	1700012B09Rik	1700012B09Rik	9:14758190-14771030	Enterococcushirae	Control	OK	7.23479	6.66931	-0.117413	-0.110421	0.82535	0.964116	no
1700012B15Rik	1700012B15Rik	1700012B15Rik	12:3235790-3309969	Enterococcushirae	Control	OK	9.89491	10.5511	0.0926286	0.0241835	0.9587	0.990734	no
1700012D01Rik	1700012D01Rik	1700012D01Rik	10:127667122-127668851	Enterococcushirae	Control	OK	2.28938	3.55423	0.634583	0.522553	0.33925	0.827628	no
1700012D14Rik	1700012D14Rik	1700012D14Rik	7:111117672-111122675	Enterococcushirae	Control	OK	1.6869	3.85817	1.19354	0.929901	0.11275	0.697381	no
1700012I11Rik	1700012I11Rik	1700012I11Rik	15:67226768-67377094	Enterococcushirae	Control	NOTEST	0.510704	0.357704	-0.513722	0	1	1	no
1700012L04Rik	1700012L04Rik	1700012L04Rik	X:9272783-9313245	Enterococcushirae	Control	NOTEST	1.298	1.35429	0.0612403	0	1	1	no
1700012P22Rik	1700012P22Rik	1700012P22Rik	4:144418190-144438772	Enterococcushirae	Control	NOTEST	0.540652	0.509664	-0.0851532	0	1	1	no
1700013D24Rik	1700013D24Rik	1700013D24Rik	6:124347592-124357086	Enterococcushirae	Control	NOTEST	0	0.23126	inf	0	1	1	no
1700013F07Rik	1700013F07Rik	1700013F07Rik	3:108537583-108544697	Enterococcushirae	Control	NOTEST	0.151081	0.171719	0.184728	0	1	1	no
1700013G23Rik	1700013G23Rik	1700013G23Rik	11:59946891-59948147	Enterococcushirae	Control	OK	1.5347	5.95217	1.95546	1.62969	0.03535	0.552348	no
1700013G24Rik	1700013G24Rik	1700013G24Rik	4:137453295-137455461	Enterococcushirae	Control	NOTEST	0.478312	0.2584	-0.888345	0	1	1	no
1700013H16Rik	1700013H16Rik	1700013H16Rik	X:53742900-53757831	Enterococcushirae	Control	NOTEST	0.290265	0.32151	0.147492	0	1	1	no
1700013N18Rik	1700013N18Rik	1700013N18Rik	5:107744794-107875107	Enterococcushirae	Control	OK	3.57819	5.19345	0.537464	0.220386	0.71755	0.942035	no
1700014N06Rik	1700014N06Rik	1700014N06Rik	X:136927324-136928373	Enterococcushirae	Control	NOTEST	0.210966	0.512962	1.28184	0	1	1	no
1700015E13Rik	1700015E13Rik	1700015E13Rik	1:170308860-170312125	Enterococcushirae	Control	OK	11.2093	12.4545	0.151968	0.187987	0.72245	0.943473	no
1700015F17Rik	1700015F17Rik	1700015F17Rik	5:5437826-5479143	Enterococcushirae	Control	OK	2.8301	2.37173	-0.254913	-0.218999	0.68835	0.933961	no
1700015G11Rik	1700015G11Rik	1700015G11Rik	7:52011679-52015716	Enterococcushirae	Control	NOTEST	0	0	0	0	1	1	no
1700016C15Rik	1700016C15Rik	1700016C15Rik	1:177729813-177753305	Enterococcushirae	Control	NOTEST	0.436917	0.350949	-0.316097	0	1	1	no
1700016D06Rik	1700016D06Rik	1700016D06Rik	8:11654920-11678750	Enterococcushirae	Control	OK	2.15161	2.81304	0.386714	0.340703	0.5318	0.895596	no
1700016G14Rik	1700016G14Rik	1700016G14Rik	13:24741219-24746590	Enterococcushirae	Control	NOTEST	0.290259	0.672323	1.21181	0	1	1	no
1700016G22Rik	1700016G22Rik	1700016G22Rik	13:5855508-5858092	Enterococcushirae	Control	NOTEST	0.418103	0	#NAME?	0	1	1	no
1700016H13Rik	1700016H13Rik	1700016H13Rik	5:103648586-103655732	Enterococcushirae	Control	NOTEST	0.168853	0.341964	1.01808	0	1	1	no
1700016K19Rik	1700016K19Rik	1700016K19Rik	11:75999911-76003569	Enterococcushirae	Control	NOTEST	0.838287	0.866597	0.0479172	0	1	1	no
1700016L04Rik	1700016L04Rik	1700016L04Rik	10:14705608-14759019	Enterococcushirae	Control	NOTEST	0.179898	0.174266	-0.0458824	0	1	1	no
1700016L21Rik	1700016L21Rik	1700016L21Rik	1:80445931-80475660	Enterococcushirae	Control	NOTEST	0.21998	0	#NAME?	0	1	1	no
1700016M24Rik	1700016M24Rik	1700016M24Rik	15:74606027-74636318	Enterococcushirae	Control	NOTEST	0.273001	0.265808	-0.0385231	0	1	1	no
1700016P04Rik	1700016P04Rik	1700016P04Rik	6:13413336-13415996	Enterococcushirae	Control	NOTEST	1.31664	0.813277	-0.695045	0	1	1	no
1700017B05Rik	1700017B05Rik	1700017B05Rik	9:57252321-57262599	Enterococcushirae	Control	OK	30.7337	36.1622	0.234661	0.405244	0.45165	0.870264	no
1700017D01Rik	1700017D01Rik	1700017D01Rik	19:11096815-11130878	Enterococcushirae	Control	NOTEST	0.270662	0.630881	1.22088	0	1	1	no
1700017G19Rik	1700017G19Rik	1700017G19Rik	3:40504864-40522912	Enterococcushirae	Control	NOTEST	0.312728	0.55557	0.829061	0	1	1	no
1700017J07Rik	1700017J07Rik	1700017J07Rik	2:168978268-168978906	Enterococcushirae	Control	OK	2.74636	1.63255	-0.750391	-0.499126	0.41965	0.857181	no
1700017N19Rik	1700017N19Rik	1700017N19Rik	10:100592385-100618391	Enterococcushirae	Control	NOTEST	2.07924	2.00555	-0.0520525	0	1	1	no
1700018A04Rik	1700018A04Rik	1700018A04Rik	13:31565491-31582513	Enterococcushirae	Control	NOTEST	0.774726	0.832649	0.104022	0	1	1	no
1700018A14Rik	1700018A14Rik	1700018A14Rik	18:46165299-46212607	Enterococcushirae	Control	NOTEST	0.707607	0.855327	0.273529	0	1	1	no
1700018B08Rik	1700018B08Rik	1700018B08Rik	8:121530783-121541954	Enterococcushirae	Control	NOTEST	0.279671	0.516719	0.885652	0	1	1	no
1700018B24Rik	1700018B24Rik	1700018B24Rik	3:48605730-48609100	Enterococcushirae	Control	NOTEST	0.213147	0.274353	0.364187	0	1	1	no
1700018C11Rik	1700018C11Rik	1700018C11Rik	4:63607090-63622429	Enterococcushirae	Control	NOTEST	0.271425	0.542959	1.00029	0	1	1	no
1700018F24Rik	1700018F24Rik	1700018F24Rik	5:145042989-145045678	Enterococcushirae	Control	NOTEST	0.743905	1.89186	1.34662	0	1	1	no
1700018G05Rik	1700018G05Rik	1700018G05Rik	X:102928371-102929107	Enterococcushirae	Control	NOTEST	1.09083	1.17995	0.113309	0	1	1	no
1700018L02Rik	1700018L02Rik	1700018L02Rik	19:29020831-29048729	Enterococcushirae	Control	OK	4.67834	3.00589	-0.638206	-0.162347	0.7299	0.944404	no
1700018L24Rik	1700018L24Rik	1700018L24Rik	8:11840520-11855761	Enterococcushirae	Control	NOTEST	0.0966582	0.142875	0.563787	0	1	1	no
1700019A02Rik	1700019A02Rik	1700019A02Rik	1:53158576-53187617	Enterococcushirae	Control	NOTEST	0	0	0	0	1	1	no
1700019B03Rik	1700019B03Rik	1700019B03Rik	8:3470861-3487178	Enterococcushirae	Control	NOTEST	0.480642	1.34513	1.48471	0	1	1	no
1700019B21Rik	1700019B21Rik	1700019B21Rik	X:62510538-62527011	Enterococcushirae	Control	NOTEST	0.11631	0.232041	0.996406	0	1	1	no
1700019D03Rik	1700019D03Rik	1700019D03Rik	1:52925126-52952840	Enterococcushirae	Control	OK	17.8847	23.1676	0.373385	0.550682	0.2899	0.804013	no
1700019E08Rik	1700019E08Rik	1700019E08Rik	2:45696604-45698447	Enterococcushirae	Control	NOTEST	0.727277	0.486214	-0.580915	0	1	1	no
1700019E19Rik	1700019E19Rik	1700019E19Rik	12:86082560-86162459	Enterococcushirae	Control	OK	84.1813	71.8075	-0.229366	-0.401195	0.45505	0.870507	no
1700019G17Rik	1700019G17Rik	1700019G17Rik	6:85899049-85904938	Enterococcushirae	Control	NOTEST	1.33548	1.40409	0.0722744	0	1	1	no
1700019G24Rik	1700019G24Rik	1700019G24Rik	6:5725638-6028039	Enterococcushirae	Control	OK	3.38697	5.04881	0.575948	0.344379	0.4978	0.886447	no
1700019L03Rik	1700019L03Rik	1700019L03Rik	2:32775820-32784405	Enterococcushirae	Control	OK	1.81749	2.70919	0.575914	0.37317	0.4904	0.884406	no
1700019M22Rik	1700019M22Rik	1700019M22Rik	12:96046609-96047222	Enterococcushirae	Control	NOTEST	1.11131	0.152782	-2.86271	0	1	1	no
1700019N12Rik	1700019N12Rik	1700019N12Rik	19:6922425-6925380	Enterococcushirae	Control	NOTEST	0.435456	0.796064	0.870357	0	1	1	no
1700019N19Rik	1700019N19Rik	1700019N19Rik	19:58785802-58794414	Enterococcushirae	Control	NOTEST	1.93795	2.10502	0.1193	0	1	1	no
1700019O17Rik	1700019O17Rik	1700019O17Rik	1:86426328-86428049	Enterococcushirae	Control	NOTEST	0.586602	0.411578	-0.511217	0	1	1	no
1700019P21Rik	1700019P21Rik	1700019P21Rik	1:138876271-138876950	Enterococcushirae	Control	NOTEST	0.28618	0.369622	0.369128	0	1	1	no
1700020A23Rik	1700020A23Rik	1700020A23Rik	2:130405258-130406074	Enterococcushirae	Control	NOTEST	1.11659	1.53235	0.456644	0	1	1	no
1700020C07Rik	1700020C07Rik	1700020C07Rik	2:164827381-164828534	Enterococcushirae	Control	NOTEST	0.78031	1.83717	1.23537	0	1	1	no
1700020D05Rik	1700020D05Rik	1700020D05Rik	19:5495277-5510489	Enterococcushirae	Control	NOTEST	0.135621	1.12284	3.04951	0	1	1	no
1700020G17Rik	1700020G17Rik	1700020G17Rik	10:110801173-110896507	Enterococcushirae	Control	NOTEST	0.246999	0.488282	0.983211	0	1	1	no
1700020I14Rik	1700020I14Rik	1700020I14Rik	2:119594295-119600746	Enterococcushirae	Control	OK	24.484	25.7283	0.0715214	0.12532	0.8181	0.961399	no
1700020L24Rik	1700020L24Rik	1700020L24Rik	11:83437693-83441232	Enterococcushirae	Control	NOTEST	1.38213	1.21739	-0.183103	0	1	1	no
1700020M21Rik	1700020M21Rik	1700020M21Rik	9:120913773-120915250	Enterococcushirae	Control	OK	2.17221	2.35918	0.11912	0.0942491	0.8593	0.973469	no
1700020N01Rik	1700020N01Rik	1700020N01Rik	10:21593144-21622375	Enterococcushirae	Control	NOTEST	0.835336	1.09604	0.391868	0	1	1	no
1700020N15Rik	1700020N15Rik	1700020N15Rik	X:69929259-70143588	Enterococcushirae	Control	NOTEST	0.446029	0.958104	1.10304	0	1	1	no
1700020N18Rik	1700020N18Rik	1700020N18Rik	1:91404878-91406029	Enterococcushirae	Control	NOTEST	0.139881	0.438448	1.6482	0	1	1	no
1700020O03Rik	1700020O03Rik	1700020O03Rik	12:86241877-86291368	Enterococcushirae	Control	OK	12.5906	10.1789	-0.30676	-0.541931	0.30965	0.81388	no
1700021A07Rik	1700021A07Rik	1700021A07Rik	10:21419476-21425746	Enterococcushirae	Control	OK	9.25451	9.76524	0.0774988	0.0776451	0.8791	0.977881	no
1700021C14Rik	1700021C14Rik	1700021C14Rik	3:88282759-88296838	Enterococcushirae	Control	OK	4.23387	5.70781	0.430959	0.382854	0.4979	0.886447	no
1700021F05Rik	1700021F05Rik	1700021F05Rik	10:43525120-43540994	Enterococcushirae	Control	OK	22.9542	17.3875	-0.400704	-0.600164	0.265	0.791765	no
1700021F07Rik	1700021F07Rik	1700021F07Rik	2:173522591-173528502	Enterococcushirae	Control	NOTEST	0.387662	0.389509	0.00685567	0	1	1	no
1700021K19Rik	1700021K19Rik	1700021K19Rik	16:32821701-32868366	Enterococcushirae	Control	OK	10.2257	9.35922	-0.127746	-0.223084	0.6616	0.924799	no
1700021N21Rik	1700021N21Rik	1700021N21Rik	4:134448764-134450171	Enterococcushirae	Control	NOTEST	0.373913	0.306962	-0.284643	0	1	1	no
1700021P04Rik	1700021P04Rik	1700021P04Rik	19:24064792-24066460	Enterococcushirae	Control	NOTEST	0.461486	0.509062	0.141553	0	1	1	no
1700022A21Rik	1700022A21Rik	1700022A21Rik	5:24645452-24648860	Enterococcushirae	Control	OK	5.68701	9.383	0.722378	0.971089	0.0687	0.642253	no
1700022A22Rik	1700022A22Rik	1700022A22Rik	15:46324584-46373899	Enterococcushirae	Control	OK	6.43154	8.20287	0.350963	0.423818	0.42115	0.857958	no
1700022E09Rik	1700022E09Rik	1700022E09Rik	16:59466871-59469238	Enterococcushirae	Control	NOTEST	0	0.364727	inf	0	1	1	no
1700022H16Rik	1700022H16Rik	1700022H16Rik	12:9565235-9570585	Enterococcushirae	Control	NOTEST	0	0.329543	inf	0	1	1	no
1700022I11Rik	1700022I11Rik	1700022I11Rik	4:42969945-42974325	Enterococcushirae	Control	NOTEST	0.929972	1.66239	0.837998	0	1	1	no
1700022N22Rik	1700022N22Rik	1700022N22Rik	17:25985814-25988572	Enterococcushirae	Control	OK	2.1055	2.5074	0.252028	0.214503	0.69415	0.936525	no
1700022P22Rik	1700022P22Rik	1700022P22Rik	1:191036821-191042941	Enterococcushirae	Control	OK	3.96751	4.42744	0.158238	0.127065	0.83025	0.965655	no
1700023A16Rik	1700023A16Rik	1700023A16Rik	6:146850109-146871404	Enterococcushirae	Control	NOTEST	0.862914	1.49499	0.792852	0	1	1	no
1700023C21Rik	1700023C21Rik	1700023C21Rik	11:109845877-109848476	Enterococcushirae	Control	NOTEST	0	0	0	0	1	1	no
1700023E05Rik	1700023E05Rik	1700023E05Rik	5:77016022-77061522	Enterococcushirae	Control	OK	1.86895	2.76841	0.566828	0.611875	0.253	0.78925	no
1700023F02Rik	1700023F02Rik	1700023F02Rik	10:66120608-66124064	Enterococcushirae	Control	OK	19.2513	23.4044	0.281821	0.298578	0.58745	0.90849	no
1700023F06Rik	1700023F06Rik	1700023F06Rik	11:103198946-103218432	Enterococcushirae	Control	NOTEST	0.261884	1.39014	2.40823	0	1	1	no
1700023L04Rik	1700023L04Rik	1700023L04Rik	6:29985328-29993531	Enterococcushirae	Control	NOTEST	0.143695	0.184277	0.358869	0	1	1	no
1700024B05Rik	1700024B05Rik	1700024B05Rik	14:41943996-42003091	Enterococcushirae	Control	OK	5.11274	7.11965	0.477709	0.562303	0.3103	0.81388	no
1700024B18Rik	1700024B18Rik	1700024B18Rik	14:123978290-124677127	Enterococcushirae	Control	NOTEST	0.199044	0	#NAME?	0	1	1	no
1700024F13Rik	1700024F13Rik	1700024F13Rik	13:3498049-3501393	Enterococcushirae	Control	NOTEST	0.710325	0.418766	-0.762337	0	1	1	no
1700024F20Rik	1700024F20Rik	1700024F20Rik	9:118924821-119044119	Enterococcushirae	Control	NOTEST	0.83885	0.773141	-0.117681	0	1	1	no
1700024G13Rik	1700024G13Rik	1700024G13Rik	14:32376501-32388373	Enterococcushirae	Control	NOTEST	0	0	0	0	1	1	no
1700024P03Rik	1700024P03Rik	1700024P03Rik	2:110017816-110050479	Enterococcushirae	Control	NOTEST	0.481257	0.349029	-0.463461	0	1	1	no
1700024P04Rik	1700024P04Rik	1700024P04Rik	13:98984089-98984565	Enterococcushirae	Control	NOTEST	1.97689	0.582158	-1.76375	0	1	1	no
1700024P16Rik	1700024P16Rik	1700024P16Rik	4:104913455-105016863	Enterococcushirae	Control	NOTEST	0.69773	0.449309	-0.634962	0	1	1	no
1700025B11Rik	1700025B11Rik	1700025B11Rik	15:77558238-77561892	Enterococcushirae	Control	NOTEST	0.274008	0.71138	1.3764	0	1	1	no
1700025C18Rik	1700025C18Rik	1700025C18Rik	2:165078692-165090750	Enterococcushirae	Control	NOTEST	0.189307	0.838402	2.14691	0	1	1	no
1700025E21Rik	1700025E21Rik	1700025E21Rik	6:30509848-30520253	Enterococcushirae	Control	NOTEST	0.9978	1.24721	0.321885	0	1	1	no
1700025F22Rik	1700025F22Rik	1700025F22Rik	19:11139682-11165320	Enterococcushirae	Control	NOTEST	0	0	0	0	1	1	no
1700025F24Rik	1700025F24Rik	1700025F24Rik	10:119413443-119426864	Enterococcushirae	Control	NOTEST	0.918928	0.593883	-0.629774	0	1	1	no
1700025G04Rik	1700025G04Rik	1700025G04Rik	1:151884523-152090320	Enterococcushirae	Control	OK	6.00505	5.58156	-0.105507	-0.188872	0.7246	0.944098	no
1700025H01Rik	1700025H01Rik	1700025H01Rik	16:30195070-30200297	Enterococcushirae	Control	NOTEST	0.265897	0	#NAME?	0	1	1	no
1700025K23Rik	1700025K23Rik	1700025K23Rik	10:39118807-39133895	Enterococcushirae	Control	OK	5.1739	7.66323	0.566701	0.616064	0.25145	0.788907	no
1700025K24Rik	1700025K24Rik	1700025K24Rik	17:54352582-54370074	Enterococcushirae	Control	NOTEST	0.680618	0.395838	-0.781936	0	1	1	no
1700025M24Rik	1700025M24Rik	1700025M24Rik	5:73268579-73284184	Enterococcushirae	Control	NOTEST	0.373251	0.564643	0.597194	0	1	1	no
1700025N23Rik	1700025N23Rik	1700025N23Rik	6:38918985-39084579	Enterococcushirae	Control	NOTEST	0.597557	0.552328	-0.11355	0	1	1	no
1700026D08Rik	1700026D08Rik	1700026D08Rik	7:83775616-83794839	Enterococcushirae	Control	OK	2.38073	2.57785	0.114762	0.116319	0.8298	0.965543	no
1700026D11Rik	1700026D11Rik	1700026D11Rik	2:132490727-132524057	Enterococcushirae	Control	NOTEST	1.10036	1.5261	0.471873	0	1	1	no
1700026F02Rik	1700026F02Rik	1700026F02Rik	8:71006727-71026755	Enterococcushirae	Control	NOTEST	0.745184	1.23354	0.72713	0	1	1	no
1700026J04Rik	1700026J04Rik	1700026J04Rik	13:34909963-34919992	Enterococcushirae	Control	NOTEST	0.347232	0.145063	-1.25922	0	1	1	no
1700026J12Rik	1700026J12Rik	1700026J12Rik	16:49210634-49255766	Enterococcushirae	Control	NOTEST	0.0439008	0.431464	3.29692	0	1	1	no
1700026L06Rik	1700026L06Rik	1700026L06Rik	2:28692079-28699651	Enterococcushirae	Control	OK	4.89154	5.90996	0.272859	0.277223	0.6002	0.910241	no
1700027A15Rik	1700027A15Rik	1700027A15Rik	1:73016035-73025508	Enterococcushirae	Control	NOTEST	0.587984	1.82322	1.63264	0	1	1	no
1700027A23Rik	1700027A23Rik	1700027A23Rik	3:105996956-106014646	Enterococcushirae	Control	NOTEST	1.18422	1.77043	0.580157	0	1	1	no
1700027D21Rik	1700027D21Rik	1700027D21Rik	10:76562271-76570200	Enterococcushirae	Control	OK	2.17909	4.04007	0.890653	0.904299	0.1042	0.686975	no
1700027F09Rik	1700027F09Rik	1700027F09Rik	5:64454812-64467942	Enterococcushirae	Control	OK	6.45922	7.09418	0.135276	0.156924	0.77575	0.952933	no
1700027H10Rik	1700027H10Rik	1700027H10Rik	3:45378397-45439309	Enterococcushirae	Control	NOTEST	0.329803	0.162326	-1.02271	0	1	1	no
1700027I24Rik	1700027I24Rik	1700027I24Rik	9:36668855-36693189	Enterococcushirae	Control	NOTEST	0	0.510501	inf	0	1	1	no
1700027J07Rik	1700027J07Rik	1700027J07Rik	10:43746157-43765836	Enterococcushirae	Control	NOTEST	0.695461	1.31889	0.92328	0	1	1	no
1700028B04Rik	1700028B04Rik	1700028B04Rik	7:28496940-28497492	Enterococcushirae	Control	OK	7.44824	11.5072	0.627562	0.646698	0.2787	0.797206	no
1700028D13Rik	1700028D13Rik	1700028D13Rik	5:112206762-112210002	Enterococcushirae	Control	NOTEST	0.817845	1.58944	0.958622	0	1	1	no
1700028E10Rik	1700028E10Rik	1700028E10Rik	5:151368674-151414083	Enterococcushirae	Control	OK	3.4868	4.18353	0.262817	0.282774	0.6014	0.910241	no
1700028I16Rik	1700028I16Rik	1700028I16Rik	10:82812122-82824242	Enterococcushirae	Control	NOTEST	0.273122	0.538145	0.978448	0	1	1	no
1700028J19Rik	1700028J19Rik	1700028J19Rik	7:44229928-44236122	Enterococcushirae	Control	NOTEST	0.908185	0.746041	-0.283731	0	1	1	no
1700028K03Rik	1700028K03Rik	1700028K03Rik	5:107534710-107661838	Enterococcushirae	Control	OK	5.0969	6.7332	0.401671	0.161496	0.75145	0.94892	no
1700028M03Rik	1700028M03Rik	1700028M03Rik	3:83555366-83574118	Enterococcushirae	Control	NOTEST	0.756211	0.5773	-0.389467	0	1	1	no
1700028P14Rik	1700028P14Rik	1700028P14Rik	19:23558759-23652812	Enterococcushirae	Control	NOTEST	1.23608	1.99576	0.691162	0	1	1	no
1700028P15Rik	1700028P15Rik	1700028P15Rik	2:171956878-171962799	Enterococcushirae	Control	NOTEST	0.319026	0.219905	-0.536791	0	1	1	no
1700029B22Rik	1700029B22Rik	1700029B22Rik	7:131146438-131150578	Enterococcushirae	Control	NOTEST	0.347913	0.398107	0.194427	0	1	1	no
1700029E06Rik	1700029E06Rik	1700029E06Rik	5:58453038-58455292	Enterococcushirae	Control	NOTEST	0.24148	0.273277	0.178461	0	1	1	no
1700029F09Rik	1700029F09Rik	1700029F09Rik	1:44086616-44102388	Enterococcushirae	Control	OK	15.0008	13.7505	-0.125556	-0.193062	0.717	0.942029	no
1700029F12Rik	1700029F12Rik	1700029F12Rik	13:97021863-97034362	Enterococcushirae	Control	OK	6.71193	6.61228	-0.0215793	-0.0278245	0.9581	0.990506	no
1700029G01Rik	1700029G01Rik	1700029G01Rik	4:126150601-126163341	Enterococcushirae	Control	NOTEST	1.92624	1.94396	0.0132101	0	1	1	no
1700029H14Rik	1700029H14Rik	1700029H14Rik	8:13550732-13562448	Enterococcushirae	Control	OK	3.19071	4.56938	0.518117	0.598975	0.25225	0.788907	no
1700029I01Rik	1700029I01Rik	1700029I01Rik	4:145789514-145831978	Enterococcushirae	Control	NOTEST	1.61136	2.03265	0.335086	0	1	1	no
1700029I15Rik	1700029I15Rik	1700029I15Rik	2:92382917-92383603	Enterococcushirae	Control	OK	5.27487	1.45174	-1.86135	-1.09492	0.1208	0.706958	no
1700029J03Rik	1700029J03Rik	1700029J03Rik	16:93396814-93458872	Enterococcushirae	Control	OK	8.2485	9.60613	0.219824	0.265308	0.6237	0.915828	no
1700029J07Rik	1700029J07Rik	1700029J07Rik	8:45953605-45975252	Enterococcushirae	Control	OK	3.99578	3.85448	-0.0519421	-0.0736197	0.88895	0.978394	no
1700029J11Rik	1700029J11Rik	1700029J11Rik	2:172472553-172474316	Enterococcushirae	Control	OK	2.39539	4.33258	0.854966	0.694393	0.19795	0.76438	no
1700029M03Rik	1700029M03Rik	1700029M03Rik	1:164960922-164961402	Enterococcushirae	Control	OK	4.22811	4.1868	-0.0141633	-0.00889177	0.9792	0.994573	no
1700029M20Rik	1700029M20Rik	1700029M20Rik	4:135626654-135630198	Enterococcushirae	Control	NOTEST	1.23949	1.42654	0.20278	0	1	1	no
1700029N11Rik	1700029N11Rik	1700029N11Rik	13:44439726-44457567	Enterococcushirae	Control	NOTEST	0.674184	0.606489	-0.152662	0	1	1	no
1700029P11Rik	1700029P11Rik	1700029P11Rik	15:81980539-81981563	Enterococcushirae	Control	NOTEST	0.605119	0.563062	-0.103925	0	1	1	no
1700030A11Rik	1700030A11Rik	1700030A11Rik	17:28896394-28915324	Enterococcushirae	Control	OK	1.96181	5.51116	1.49017	0.93542	0.1907	0.759516	no
1700030C10Rik	1700030C10Rik	1700030C10Rik	12:20804388-20815779	Enterococcushirae	Control	OK	4.88495	6.10938	0.322682	0.435991	0.42525	0.859899	no
1700030C12Rik	1700030C12Rik	1700030C12Rik	11:23306894-23499340	Enterococcushirae	Control	NOTEST	0.423302	0.506825	0.259803	0	1	1	no
1700030F04Rik	1700030F04Rik	1700030F04Rik	6:117679206-117751769	Enterococcushirae	Control	NOTEST	0	0	0	0	1	1	no
1700030F18Rik	1700030F18Rik	1700030F18Rik	15:99918347-99931658	Enterococcushirae	Control	NOTEST	0.377056	0.581685	0.625458	0	1	1	no
1700030J22Rik	1700030J22Rik	1700030J22Rik	8:116969598-116978943	Enterococcushirae	Control	NOTEST	0.666555	0.788269	0.241964	0	1	1	no
1700030K09Rik	1700030K09Rik	1700030K09Rik	8:72443879-72475233	Enterococcushirae	Control	OK	11.4132	12.0547	0.0788912	0.0741245	0.8908	0.97913	no
1700030L20Rik	1700030L20Rik	1700030L20Rik	3:136435269-136449349	Enterococcushirae	Control	NOTEST	0.395838	0.103625	-1.93354	0	1	1	no
1700030M09Rik	1700030M09Rik	1700030M09Rik	8:121544387-121547652	Enterococcushirae	Control	NOTEST	0.821889	0.787755	-0.061197	0	1	1	no
1700030N03Rik	1700030N03Rik	1700030N03Rik	19:3153798-3197703	Enterococcushirae	Control	NOTEST	2.25717	2.81116	0.316647	0	1	1	no
1700030O20Rik	1700030O20Rik	1700030O20Rik	10:116723066-116729177	Enterococcushirae	Control	NOTEST	0.625936	0.372767	-0.747741	0	1	1	no
1700031A10Rik	1700031A10Rik	1700031A10Rik	17:36923791-36933432	Enterococcushirae	Control	OK	7.33132	6.97992	-0.0708625	-0.0756951	0.8835	0.977931	no
1700031F05Rik	1700031F05Rik	1700031F05Rik	X:102859186-102866353	Enterococcushirae	Control	OK	2.24531	1.72519	-0.380155	-0.37022	0.4792	0.881739	no
1700031L13Rik	1700031L13Rik	1700031L13Rik	5:82122426-82124713	Enterococcushirae	Control	NOTEST	1.03598	0.726929	-0.51111	0	1	1	no
1700031M16Rik	1700031M16Rik	1700031M16Rik	15:98398444-98416135	Enterococcushirae	Control	NOTEST	0.307984	0.345584	0.16618	0	1	1	no
1700031P21Rik	1700031P21Rik	1700031P21Rik	12:52599983-52602322	Enterococcushirae	Control	NOTEST	1.6728	0	#NAME?	0	1	1	no
1700034E13Rik	1700034E13Rik	1700034E13Rik	18:52646219-52663731	Enterococcushirae	Control	OK	2.60746	2.5834	-0.0133716	-0.00922513	0.9809	0.994898	no
1700034F02Rik	1700034F02Rik	1700034F02Rik	11:29545841-29578352	Enterococcushirae	Control	OK	2.59546	2.34554	-0.146072	-0.0509299	0.937	0.988876	no
1700034G24Rik	1700034G24Rik	1700034G24Rik	5:112582935-112589996	Enterococcushirae	Control	NOTEST	0.784874	0.0820107	-3.25858	0	1	1	no
1700034H14Rik	1700034H14Rik	1700034H14Rik	18:84935024-84981392	Enterococcushirae	Control	OK	24.6214	18.9805	-0.375397	-0.591114	0.27515	0.794713	no
1700034H15Rik	1700034H15Rik	1700034H15Rik	1:191894071-191913247	Enterococcushirae	Control	NOTEST	0.420225	0.564705	0.426335	0	1	1	no
1700034I23Rik	1700034I23Rik	1700034I23Rik	3:40894276-40936307	Enterococcushirae	Control	NOTEST	1.68184	1.88095	0.161421	0	1	1	no
1700034J04Rik	1700034J04Rik	1700034J04Rik	12:11221460-11222204	Enterococcushirae	Control	NOTEST	0.463959	0.613881	0.40396	0	1	1	no
1700034J05Rik	1700034J05Rik	1700034J05Rik	6:146888493-147032023	Enterococcushirae	Control	NOTEST	0.207461	0.589355	1.50629	0	1	1	no
1700034K08Rik	1700034K08Rik	1700034K08Rik	9:92979915-93005733	Enterococcushirae	Control	NOTEST	1.46018	0.603327	-1.27513	0	1	1	no
1700034O15Rik	1700034O15Rik	1700034O15Rik	6:41684430-41685717	Enterococcushirae	Control	OK	6.36605	7.87381	0.306665	0.343615	0.52495	0.892539	no
1700034P13Rik	1700034P13Rik	1700034P13Rik	1:9723191-9771256	Enterococcushirae	Control	OK	3.10338	3.18265	0.0363867	0.0141145	0.91765	0.984035	no
1700036A12Rik	1700036A12Rik	1700036A12Rik	9:60743119-60770275	Enterococcushirae	Control	NOTEST	0.660518	0.874586	0.405003	0	1	1	no
1700036G14Rik	1700036G14Rik	1700036G14Rik	3:85317518-85332027	Enterococcushirae	Control	NOTEST	1.01353	0.217028	-2.22343	0	1	1	no
1700037C18Rik	1700037C18Rik	1700037C18Rik	16:3905797-3908689	Enterococcushirae	Control	OK	6.70619	8.01427	0.257078	0.321687	0.55235	0.90019	no
1700037H04Rik	1700037H04Rik	1700037H04Rik	2:131146324-131160020	Enterococcushirae	Control	OK	29.6735	18.4915	-0.682314	-1.0917	0.045	0.597777	no
1700039E15Rik	1700039E15Rik	1700039E15Rik	7:45282872-45288993	Enterococcushirae	Control	OK	1.40123	3.46627	1.30669	1.31652	0.02285	0.488248	no
1700039E22Rik	1700039E22Rik	1700039E22Rik	19:44757393-44837871	Enterococcushirae	Control	NOTEST	0.667678	0.456668	-0.548008	0	1	1	no
1700039M10Rik	1700039M10Rik	1700039M10Rik	14:57571613-57572368	Enterococcushirae	Control	NOTEST	0.455212	1.42283	1.64415	0	1	1	no
1700040D17Rik	1700040D17Rik	1700040D17Rik	3:94409388-94412945	Enterococcushirae	Control	NOTEST	0.337123	0.89922	1.4154	0	1	1	no
1700040F15Rik	1700040F15Rik	1700040F15Rik	Y:60269382-60273204	Enterococcushirae	Control	NOTEST	0.0991955	0	#NAME?	0	1	1	no
1700040F17Rik	1700040F17Rik	1700040F17Rik	15:55307749-55520803	Enterococcushirae	Control	OK	3.39115	3.5309	0.0582604	0.0195094	0.97585	0.994456	no
1700040I03Rik	1700040I03Rik	1700040I03Rik	6:85446784-85468477	Enterococcushirae	Control	OK	9.36164	6.71674	-0.479001	-0.118781	0.73045	0.944404	no
1700040L02Rik	1700040L02Rik	1700040L02Rik	10:68430955-68541875	Enterococcushirae	Control	NOTEST	0.527348	0.206351	-1.35365	0	1	1	no
1700040N02Rik	1700040N02Rik	1700040N02Rik	2:170346990-170427845	Enterococcushirae	Control	NOTEST	0.104206	0.175309	0.750456	0	1	1	no
1700041C23Rik	1700041C23Rik	1700041C23Rik	9:57175274-57186108	Enterococcushirae	Control	NOTEST	0	0	0	0	1	1	no
1700041M19Rik	1700041M19Rik	1700041M19Rik	16:77004227-77010881	Enterococcushirae	Control	NOTEST	0.366122	0.146964	-1.31686	0	1	1	no
1700042B14Rik	1700042B14Rik	1700042B14Rik	X:155124980-155147849	Enterococcushirae	Control	NOTEST	0.486503	1.11971	1.20261	0	1	1	no
1700042G07Rik	1700042G07Rik	1700042G07Rik	4:116173371-116174297	Enterococcushirae	Control	OK	4.22698	2.92748	-0.52997	-0.358516	0.51375	0.891385	no
1700042G15Rik	1700042G15Rik	1700042G15Rik	4:57359791-57364292	Enterococcushirae	Control	OK	3.19537	2.83049	-0.174931	-0.209879	0.6874	0.933361	no
1700042O10Rik	1700042O10Rik	1700042O10Rik	11:11814100-11898144	Enterococcushirae	Control	NOTEST	0.69263	1.62314	1.22863	0	1	1	no
1700044C05Rik	1700044C05Rik	1700044C05Rik	14:118365877-118398165	Enterococcushirae	Control	NOTEST	0.122587	0.272089	1.15027	0	1	1	no
1700044K03Rik	1700044K03Rik	1700044K03Rik	18:49523288-49524440	Enterococcushirae	Control	NOTEST	0.887277	1.89878	1.09762	0	1	1	no
1700045H11Rik	1700045H11Rik	1700045H11Rik	4:150828224-150854949	Enterococcushirae	Control	NOTEST	0.824112	0.67649	-0.284773	0	1	1	no
1700045I11Rik	1700045I11Rik	1700045I11Rik	4:42668009-42668494	Enterococcushirae	Control	NOTEST	0	0.309256	inf	0	1	1	no
1700045I19Rik	1700045I19Rik	1700045I19Rik	X:163760139-163761329	Enterococcushirae	Control	NOTEST	0.323915	0.574366	0.826355	0	1	1	no
1700046C09Rik	1700046C09Rik	1700046C09Rik	11:14560335-14599225	Enterococcushirae	Control	NOTEST	0.15776	1.22431	2.95617	0	1	1	no
1700047G03Rik	1700047G03Rik	1700047G03Rik	15:11967061-11970083	Enterococcushirae	Control	OK	4.46863	6.70671	0.585771	0.628629	0.2437	0.785173	no
1700047I17Rik2	1700047I17Rik2	1700047I17Rik2	12:55199591-55229982	Enterococcushirae	Control	OK	6.13766	4.06801	-0.593364	-0.924945	0.08805	0.66938	no
1700047L14Rik	1700047L14Rik	1700047L14Rik	5:108763841-108768918	Enterococcushirae	Control	NOTEST	0.533291	0.851625	0.675296	0	1	1	no
1700047M11Rik	1700047M11Rik	1700047M11Rik	1:182300833-182303289	Enterococcushirae	Control	NOTEST	0.51651	1.22748	1.24883	0	1	1	no
1700048M11Rik	1700048M11Rik	1700048M11Rik	16:92301302-92313041	Enterococcushirae	Control	OK	2.63748	4.09135	0.633417	0.218153	0.7812	0.954172	no
1700048O20Rik	1700048O20Rik	1700048O20Rik	9:121937274-121980208	Enterococcushirae	Control	NOTEST	0.892698	0.494907	-0.851016	0	1	1	no
1700049E15Rik	1700049E15Rik	1700049E15Rik	6:147690240-147702374	Enterococcushirae	Control	NOTEST	1.63538	0.574003	-1.51049	0	1	1	no
1700049E17Rik1	1700049E17Rik1	1700049E17Rik1	14:41924974-41932101	Enterococcushirae	Control	OK	2.89091	4.16437	0.526576	0.459887	0.38865	0.847676	no
1700049E17Rik2	1700049E17Rik2	1700049E17Rik2	14:41573236-41580369	Enterococcushirae	Control	OK	3.0078	3.60632	0.261817	0.220686	0.69325	0.936255	no
1700049E22Rik	1700049E22Rik	1700049E22Rik	6:100527399-100533426	Enterococcushirae	Control	NOTEST	0.454599	0	#NAME?	0	1	1	no
1700049G17Rik	1700049G17Rik	1700049G17Rik	7:27907391-27929430	Enterococcushirae	Control	OK	4.13356	4.97831	0.268271	0.444519	0.3935	0.849166	no
1700049L16Rik	1700049L16Rik	1700049L16Rik	10:71979884-71980690	Enterococcushirae	Control	NOTEST	0.273153	1.10499	2.01626	0	1	1	no
1700051A21Rik	1700051A21Rik	1700051A21Rik	11:72266843-72268556	Enterococcushirae	Control	NOTEST	0.299009	0.774626	1.37331	0	1	1	no
1700052I22Rik	1700052I22Rik	1700052I22Rik	12:80923431-80924447	Enterococcushirae	Control	OK	1.31002	2.93447	1.16352	0.627271	0.3061	0.81096	no
1700052K11Rik	1700052K11Rik	1700052K11Rik	11:105179019-105181433	Enterococcushirae	Control	OK	6.69322	6.58003	-0.0246057	-0.0373853	0.9433	0.989808	no
1700052N19Rik	1700052N19Rik	1700052N19Rik	10:4432604-4455140	Enterococcushirae	Control	OK	16.2443	18.5677	0.192863	0.341201	0.5212	0.891585	no
1700054A03Rik	1700054A03Rik	1700054A03Rik	19:53076251-53084392	Enterococcushirae	Control	NOTEST	1.34409	1.34912	0.00538894	0	1	1	no
1700054K19Rik	1700054K19Rik	1700054K19Rik	6:112210707-112212519	Enterococcushirae	Control	NOTEST	0.579824	0	#NAME?	0	1	1	no
1700054M17Rik	1700054M17Rik	1700054M17Rik	2:118277097-118373419	Enterococcushirae	Control	NOTEST	0.466964	0.26564	-0.813838	0	1	1	no
1700054N08Rik	1700054N08Rik	1700054N08Rik	8:123837724-123860209	Enterococcushirae	Control	OK	3.05996	3.6257	0.244746	0.265437	0.61315	0.913821	no
1700054O13Rik	1700054O13Rik	1700054O13Rik	X:9846946-9847500	Enterococcushirae	Control	NOTEST	0.720963	0.178203	-2.0164	0	1	1	no
1700054O19Rik	1700054O19Rik	1700054O19Rik	14:25706405-25707273	Enterococcushirae	Control	NOTEST	1.38921	1.16674	-0.251783	0	1	1	no
1700055C04Rik	1700055C04Rik	1700055C04Rik	9:64038464-64041465	Enterococcushirae	Control	NOTEST	0.280024	0.476083	0.765663	0	1	1	no
1700055D18Rik	1700055D18Rik	1700055D18Rik	4:45012821-45014399	Enterococcushirae	Control	NOTEST	0.942524	1.02822	0.125543	0	1	1	no
1700055N04Rik	1700055N04Rik	1700055N04Rik	19:3958807-3970438	Enterococcushirae	Control	OK	1.59471	2.13625	0.421781	0.464432	0.3799	0.844585	no
1700056E22Rik	1700056E22Rik	1700056E22Rik	1:184033031-184033998	Enterococcushirae	Control	OK	2.09491	3.08745	0.559525	0.485007	0.3776	0.84377	no
1700057G04Rik	1700057G04Rik	1700057G04Rik	9:92309376-92357876	Enterococcushirae	Control	NOTEST	1.17933	1.27065	0.107595	0	1	1	no
1700057H15Rik	1700057H15Rik	1700057H15Rik	4:124449625-124485959	Enterococcushirae	Control	OK	2.82073	2.75164	-0.0357783	-0.0336369	0.9495	0.990192	no
1700057K13Rik	1700057K13Rik	1700057K13Rik	1:157099147-157108645	Enterococcushirae	Control	NOTEST	0.0744295	0.126287	0.762759	0	1	1	no
1700058G18Rik	1700058G18Rik	1700058G18Rik	10:116417867-116473523	Enterococcushirae	Control	OK	1.79603	2.43636	0.43991	0.309194	0.58805	0.90849	no
1700060C16Rik	1700060C16Rik	1700060C16Rik	6:143593352-143651288	Enterococcushirae	Control	NOTEST	0.646054	1.69671	1.39302	0	1	1	no
1700060C20Rik	1700060C20Rik	1700060C20Rik	2:158182532-158229222	Enterococcushirae	Control	OK	2.20116	2.97255	0.433435	0.154748	0.73545	0.944404	no
1700060O08Rik	1700060O08Rik	1700060O08Rik	12:53248676-54079394	Enterococcushirae	Control	NOTEST	0.683717	0	#NAME?	0	1	1	no
1700061E17Rik	1700061E17Rik	1700061E17Rik	9:110984937-110989713	Enterococcushirae	Control	NOTEST	0.902861	0.553547	-0.705798	0	1	1	no
1700061F12Rik	1700061F12Rik	1700061F12Rik	2:9189514-9197484	Enterococcushirae	Control	NOTEST	0.714811	0.36227	-0.980498	0	1	1	no
1700061G19Rik	1700061G19Rik	1700061G19Rik	17:56875632-56888838	Enterococcushirae	Control	OK	1.7483	2.26371	0.372734	0.411911	0.44345	0.868281	no
1700061I17Rik	1700061I17Rik	1700061I17Rik	3:117060521-117077765	Enterococcushirae	Control	OK	1.53842	2.28403	0.570126	0.637335	0.2289	0.774485	no
1700061J05Rik	1700061J05Rik	1700061J05Rik	15:78378399-78395912	Enterococcushirae	Control	NOTEST	0.636705	0.09943	-2.67887	0	1	1	no
1700063A18Rik	1700063A18Rik	1700063A18Rik	1:95990658-96021758	Enterococcushirae	Control	NOTEST	0.405182	0	#NAME?	0	1	1	no
1700063D05Rik	1700063D05Rik	1700063D05Rik	9:41206154-41217627	Enterococcushirae	Control	NOTEST	1.52214	1.86832	0.295637	0	1	1	no
1700063H04Rik	1700063H04Rik	1700063H04Rik	6:122391378-122392687	Enterococcushirae	Control	NOTEST	0.899672	0.144547	-2.63786	0	1	1	no
1700063K16Rik	1700063K16Rik	1700063K16Rik	16:76821372-76821741	Enterococcushirae	Control	NOTEST	1.49062	0.935936	-0.671427	0	1	1	no
1700063O14Rik	1700063O14Rik	1700063O14Rik	5:91766241-91767300	Enterococcushirae	Control	NOTEST	0	0	0	0	1	1	no
1700064J06Rik	1700064J06Rik	1700064J06Rik	10:119092904-119103107	Enterococcushirae	Control	NOTEST	0	0.376853	inf	0	1	1	no
1700064M15Rik	1700064M15Rik	1700064M15Rik	12:99626052-99627974	Enterococcushirae	Control	NOTEST	0.760526	1.15667	0.604902	0	1	1	no
1700065D16Rik	1700065D16Rik	1700065D16Rik	9:95855549-96053034	Enterococcushirae	Control	NOTEST	0.607258	0.9103	0.584033	0	1	1	no
1700065I16Rik	1700065I16Rik	1700065I16Rik	15:63817187-63819540	Enterococcushirae	Control	NOTEST	0.734446	0.798853	0.121274	0	1	1	no
1700065I17Rik	1700065I17Rik	1700065I17Rik	18:56588347-56594779	Enterococcushirae	Control	NOTEST	0.465192	1.58903	1.77224	0	1	1	no
1700065J11Rik	1700065J11Rik	1700065J11Rik	6:35330845-35336831	Enterococcushirae	Control	NOTEST	1.08051	0.568986	-0.925248	0	1	1	no
1700065J18Rik	1700065J18Rik	1700065J18Rik	1:192841704-192842739	Enterococcushirae	Control	OK	0.725144	5.25982	2.85867	1.53923	0.25575	0.791101	no
1700065O20Rik	1700065O20Rik	1700065O20Rik	18:49803331-49817956	Enterococcushirae	Control	NOTEST	0.286733	0.297527	0.0533109	0	1	1	no
1700066B17Rik	1700066B17Rik	1700066B17Rik	1:39842427-39847330	Enterococcushirae	Control	OK	2.18248	2.72254	0.318983	0.222099	0.66795	0.927535	no
1700066B19Rik	1700066B19Rik	1700066B19Rik	18:35726988-35730869	Enterococcushirae	Control	OK	4.3161	23.9978	2.4751	3.65832	5e-05	0.0129411	yes
1700066C05Rik	1700066C05Rik	1700066C05Rik	16:79999381-80000544	Enterococcushirae	Control	OK	1.32833	4.46382	1.74866	1.3035	0.1173	0.698783	no
1700066J24Rik	1700066J24Rik	1700066J24Rik	4:41517436-41569527	Enterococcushirae	Control	NOTEST	1.07507	0.88317	-0.283667	0	1	1	no
1700066M21Rik	1700066M21Rik	1700066M21Rik	1:57377619-57385423	Enterococcushirae	Control	OK	5.7713	5.90416	0.0328349	0.052868	0.92135	0.984729	no
1700066N21Rik	1700066N21Rik	1700066N21Rik	5:87908587-87979371	Enterococcushirae	Control	NOTEST	0.231907	0	#NAME?	0	1	1	no
1700066O22Rik	1700066O22Rik	1700066O22Rik	18:57504421-57533752	Enterococcushirae	Control	NOTEST	0.205977	1.29272	2.64985	0	1	1	no
1700067G17Rik	1700067G17Rik	1700067G17Rik	1:89016112-89022210	Enterococcushirae	Control	NOTEST	0.497965	0.226052	-1.13939	0	1	1	no
1700067K01Rik	1700067K01Rik	1700067K01Rik	8:84001705-84004770	Enterococcushirae	Control	NOTEST	0.86405	0.832136	-0.0542966	0	1	1	no
1700067P10Rik	1700067P10Rik	1700067P10Rik	17:48089631-48090920	Enterococcushirae	Control	OK	1.85716	2.78551	0.58484	0.478085	0.39425	0.849655	no
1700069L16Rik	1700069L16Rik	1700069L16Rik	5:113692423-113724772	Enterococcushirae	Control	NOTEST	0.657622	0.786473	0.258139	0	1	1	no
1700069P05Rik	1700069P05Rik	1700069P05Rik	6:118246694-118248454	Enterococcushirae	Control	NOTEST	0.692699	0.348378	-0.991576	0	1	1	no
1700071K01Rik	1700071K01Rik	1700071K01Rik	11:80880164-81968396	Enterococcushirae	Control	NOTEST	0.502898	0.461088	-0.125226	0	1	1	no
1700071M16Rik	1700071M16Rik	1700071M16Rik	17:43568450-43612201	Enterococcushirae	Control	OK	5.63312	7.92939	0.493277	0.220009	0.56355	0.902954	no
1700072B07Rik	1700072B07Rik	1700072B07Rik	9:58370503-58374183	Enterococcushirae	Control	OK	1.21758	3.0593	1.32918	0.748802	0.19095	0.759516	no
1700072E05Rik	1700072E05Rik	1700072E05Rik	X:86044198-86047313	Enterococcushirae	Control	OK	3.32775	3.99	0.261841	0.279422	0.61205	0.913148	no
1700072O05Rik	1700072O05Rik	1700072O05Rik	6:120554795-120574204	Enterococcushirae	Control	NOTEST	0.341101	0.550568	0.690724	0	1	1	no
1700073E17Rik	1700073E17Rik	1700073E17Rik	6:145387624-145392224	Enterococcushirae	Control	OK	3.4974	2.65442	-0.397883	-0.591652	0.26465	0.791765	no
1700074H08Rik	1700074H08Rik	1700074H08Rik	13:119680041-119681582	Enterococcushirae	Control	OK	1.67473	3.85366	1.2023	0.906716	0.14155	0.730041	no
1700074P13Rik	1700074P13Rik	1700074P13Rik	6:40920459-40940557	Enterococcushirae	Control	OK	5.50796	5.72692	0.0562435	0.0764559	0.8832	0.977931	no
1700080E11Rik	1700080E11Rik	1700080E11Rik	9:105143343-105145082	Enterococcushirae	Control	NOTEST	0.725943	0.353013	-1.04013	0	1	1	no
1700080N15Rik	1700080N15Rik	1700080N15Rik	2:4132064-4141141	Enterococcushirae	Control	NOTEST	0.766788	1.32275	0.786643	0	1	1	no
1700080O16Rik	1700080O16Rik	1700080O16Rik	X:51968694-51972772	Enterococcushirae	Control	NOTEST	0.541946	0.39165	-0.468584	0	1	1	no
1700081H04Rik	1700081H04Rik	1700081H04Rik	5:119108235-119114543	Enterococcushirae	Control	NOTEST	0.548078	0.986738	0.848287	0	1	1	no
1700081H22Rik	1700081H22Rik	1700081H22Rik	7:49975349-50863289	Enterococcushirae	Control	NOTEST	0.162551	0.240082	0.562637	0	1	1	no
1700081L11Rik	1700081L11Rik	1700081L11Rik	11:104333228-104442291	Enterococcushirae	Control	OK	10.5063	9.32486	-0.172095	-0.286727	0.59145	0.90849	no
1700083H02Rik	1700083H02Rik	1700083H02Rik	12:71383153-71384208	Enterococcushirae	Control	NOTEST	0.711953	0.771736	0.116326	0	1	1	no
1700084C01Rik	1700084C01Rik	1700084C01Rik	1:169928938-169934653	Enterococcushirae	Control	NOTEST	0.640874	1.19024	0.893134	0	1	1	no
1700084E18Rik	1700084E18Rik	1700084E18Rik	2:30237196-30237631	Enterococcushirae	Control	OK	2.6141	1.50707	-0.79457	-0.451272	0.40965	0.854437	no
1700084F23Rik	1700084F23Rik	1700084F23Rik	13:70004049-70028348	Enterococcushirae	Control	NOTEST	0.267074	0.430546	0.688928	0	1	1	no
1700084J12Rik	1700084J12Rik	1700084J12Rik	15:33083128-33653436	Enterococcushirae	Control	OK	4.89713	8.6555	0.821682	0.201646	0.669	0.928471	no
1700084M14Rik	1700084M14Rik	1700084M14Rik	X:91575207-91575845	Enterococcushirae	Control	NOTEST	0.415546	0	#NAME?	0	1	1	no
1700085B03Rik	1700085B03Rik	1700085B03Rik	5:127241825-127565790	Enterococcushirae	Control	NOTEST	0.330048	0.735064	1.15519	0	1	1	no
1700085C21Rik	1700085C21Rik	1700085C21Rik	12:82617037-83158812	Enterococcushirae	Control	OK	2.1406	0.629982	-1.76464	-0.823368	0.1221	0.710969	no
1700086L19Rik	1700086L19Rik	1700086L19Rik	12:74284275-74295950	Enterococcushirae	Control	OK	2.35174	0.992932	-1.24396	-0.923787	0.2379	0.782152	no
1700086O06Rik	1700086O06Rik	1700086O06Rik	18:38238404-38262629	Enterococcushirae	Control	OK	1.94698	4.40005	1.17628	0.72843	0.19325	0.760338	no
1700086P04Rik	1700086P04Rik	1700086P04Rik	4:129050087-129057983	Enterococcushirae	Control	OK	2.01617	2.53937	0.332853	0.30495	0.5718	0.9047	no
1700088E04Rik	1700088E04Rik	1700088E04Rik	15:79108982-79141251	Enterococcushirae	Control	OK	6.83657	9.45294	0.467492	0.250564	0.6842	0.932908	no
1700090G07Rik	1700090G07Rik	1700090G07Rik	17:86917347-86922367	Enterococcushirae	Control	OK	1.92631	2.33752	0.279143	0.21532	0.6823	0.932743	no
1700091E21Rik	1700091E21Rik	1700091E21Rik	18:64157723-64277180	Enterococcushirae	Control	NOTEST	0.179819	0	#NAME?	0	1	1	no
1700091H14Rik	1700091H14Rik	1700091H14Rik	14:42081527-42094454	Enterococcushirae	Control	NOTEST	0.374255	0.543188	0.537429	0	1	1	no
1700092C02Rik	1700092C02Rik	1700092C02Rik	8:77624171-77628957	Enterococcushirae	Control	NOTEST	0	0	0	0	1	1	no
1700092C10Rik	1700092C10Rik	1700092C10Rik	14:69164798-69175540	Enterococcushirae	Control	NOTEST	0.541341	0.658987	0.283713	0	1	1	no
1700092E19Rik	1700092E19Rik	1700092E19Rik	13:26283158-26312406	Enterococcushirae	Control	NOTEST	0.392214	0.467434	0.253121	0	1	1	no
1700092K14Rik	1700092K14Rik	1700092K14Rik	11:114198257-114199199	Enterococcushirae	Control	NOTEST	1.2693	0.311247	-2.0279	0	1	1	no
1700092M07Rik	1700092M07Rik	1700092M07Rik	19:8740717-8741225	Enterococcushirae	Control	NOTEST	3.2062	2.281	-0.491195	0	1	1	no
1700093J21Rik	1700093J21Rik	1700093J21Rik	16:96082675-96089070	Enterococcushirae	Control	OK	3.97565	2.03389	-0.966947	-0.757138	0.15955	0.740399	no
1700093K21Rik	1700093K21Rik	1700093K21Rik	11:23516202-23519942	Enterococcushirae	Control	OK	6.2019	9.5077	0.616386	0.826561	0.11775	0.699568	no
1700094D03Rik	1700094D03Rik	1700094D03Rik	3:90062795-90068347	Enterococcushirae	Control	OK	4.01924	5.88144	0.549247	0.843896	0.11555	0.697381	no
1700094J05Rik	1700094J05Rik	1700094J05Rik	10:76351253-76442912	Enterococcushirae	Control	NOTEST	0.511109	0.0955168	-2.41981	0	1	1	no
1700094M24Rik	1700094M24Rik	1700094M24Rik	6:52492450-52500085	Enterococcushirae	Control	OK	2.16959	1.88771	-0.200784	-0.147125	0.7892	0.95498	no
1700095A13Rik	1700095A13Rik	1700095A13Rik	18:83106527-83107830	Enterococcushirae	Control	NOTEST	1.46823	1.08797	-0.432432	0	1	1	no
1700095A21Rik	1700095A21Rik	1700095A21Rik	4:146501999-146546873	Enterococcushirae	Control	OK	1.46696	2.60875	0.830532	0.495215	0.37215	0.841423	no
1700095B10Rik	1700095B10Rik	1700095B10Rik	5:112688875-112896362	Enterococcushirae	Control	NOTEST	0.446027	0.240892	-0.888745	0	1	1	no
1700095B22Rik	1700095B22Rik	1700095B22Rik	3:105448189-105674002	Enterococcushirae	Control	OK	2.37351	2.35838	-0.0092201	-0.00527586	0.99305	0.997826	no
1700095J03Rik	1700095J03Rik	1700095J03Rik	7:109279215-109444895	Enterococcushirae	Control	NOTEST	0.737601	0.782016	0.0843578	0	1	1	no
1700096J18Rik	1700096J18Rik	1700096J18Rik	11:109346866-109353651	Enterococcushirae	Control	NOTEST	0.678006	1.97017	1.53895	0	1	1	no
1700096K18Rik	1700096K18Rik	1700096K18Rik	5:25530017-25531466	Enterococcushirae	Control	OK	3.55532	2.86101	-0.313454	-0.352669	0.5149	0.891385	no
1700097N02Rik	1700097N02Rik	1700097N02Rik	17:30622440-30626905	Enterococcushirae	Control	OK	4.22866	3.75421	-0.171694	-0.164787	0.75965	0.950864	no
1700099I09Rik	1700099I09Rik	1700099I09Rik	13:102732487-103334492	Enterococcushirae	Control	NOTEST	0.782923	1.19841	0.614179	0	1	1	no
1700100L14Rik	1700100L14Rik	1700100L14Rik	13:70573240-70576104	Enterococcushirae	Control	NOTEST	0.577487	0.170543	-1.75966	0	1	1	no
1700101E01Rik	1700101E01Rik	1700101E01Rik	2:28955480-29055066	Enterococcushirae	Control	NOTEST	1.26204	2.31774	0.87696	0	1	1	no
1700101G07Rik	1700101G07Rik	1700101G07Rik	2:169582080-169583233	Enterococcushirae	Control	NOTEST	0.532973	0.568619	0.0933998	0	1	1	no
1700101I11Rik	1700101I11Rik	1700101I11Rik	6:129532183-129568328	Enterococcushirae	Control	NOTEST	0.52552	0.653865	0.315248	0	1	1	no
1700101O22Rik	1700101O22Rik	1700101O22Rik	12:7372038-7380330	Enterococcushirae	Control	NOTEST	0	1.85764	inf	0	1	1	no
1700102H20Rik	1700102H20Rik	1700102H20Rik	17:3557823-3559863	Enterococcushirae	Control	NOTEST	1.18124	1.16073	-0.0252618	0	1	1	no
1700102P08Rik	1700102P08Rik	1700102P08Rik	9:108392833-108397770	Enterococcushirae	Control	NOTEST	0.77816	1.7411	1.16186	0	1	1	no
1700104A03Rik	1700104A03Rik	1700104A03Rik	9:54268579-54341777	Enterococcushirae	Control	NOTEST	0.842695	1.27266	0.594765	0	1	1	no
1700104B16Rik	1700104B16Rik	1700104B16Rik	8:33730537-33731814	Enterococcushirae	Control	NOTEST	0.666717	0.599467	-0.153395	0	1	1	no
1700105P06Rik	1700105P06Rik	1700105P06Rik	19:7356463-7383561	Enterococcushirae	Control	OK	2.42235	2.19546	-0.141885	-0.0368783	0.9495	0.990192	no
1700106J16Rik	1700106J16Rik	1700106J16Rik	11:88294042-88295261	Enterococcushirae	Control	NOTEST	0.304858	0.490696	0.686693	0	1	1	no
1700106N22Rik	1700106N22Rik	1700106N22Rik	17:85090699-85458580	Enterococcushirae	Control	OK	5.66023	6.75316	0.254703	0.33696	0.51495	0.891385	no
1700108F19Rik	1700108F19Rik	1700108F19Rik	14:76677567-76687108	Enterococcushirae	Control	OK	2.40519	3.57572	0.572084	0.538852	0.31875	0.817351	no
1700108J01Rik	1700108J01Rik	1700108J01Rik	14:122181693-122451146	Enterococcushirae	Control	NOTEST	0.36538	2.68511	2.87751	0	1	1	no
1700108M19Rik	1700108M19Rik	1700108M19Rik	12:36208344-36253398	Enterococcushirae	Control	OK	3.0248	4.91471	0.700266	0.642768	0.2188	0.769554	no
1700109F18Rik	1700109F18Rik	1700109F18Rik	2:74710043-74748271	Enterococcushirae	Control	NOTEST	0.616662	0.64898	0.0736935	0	1	1	no
1700109G14Rik	1700109G14Rik	1700109G14Rik	14:61292982-61305334	Enterococcushirae	Control	OK	3.14562	2.24584	-0.486088	-0.441467	0.4421	0.867814	no
1700109G15Rik	1700109G15Rik	1700109G15Rik	11:84716975-84720432	Enterococcushirae	Control	OK	5.98387	10.6793	0.835671	0.688601	0.20195	0.765562	no
1700109H08Rik	1700109H08Rik	1700109H08Rik	5:3571715-3637101	Enterococcushirae	Control	NOTEST	0.467287	0.684121	0.549943	0	1	1	no
1700109I08Rik	1700109I08Rik	1700109I08Rik	14:39655662-39685293	Enterococcushirae	Control	NOTEST	0	0.367066	inf	0	1	1	no
1700110C19Rik	1700110C19Rik	1700110C19Rik	17:10324601-10329312	Enterococcushirae	Control	NOTEST	0.280517	1.3492	2.26594	0	1	1	no
1700110I01Rik	1700110I01Rik	1700110I01Rik	14:3262401-3305831	Enterococcushirae	Control	NOTEST	0.647477	0.886181	0.452773	0	1	1	no
1700110K17Rik	1700110K17Rik	1700110K17Rik	9:40297906-40455764	Enterococcushirae	Control	NOTEST	0.235303	0.687102	1.54601	0	1	1	no
1700110M21Rik	1700110M21Rik	1700110M21Rik	14:101197689-101200069	Enterococcushirae	Control	NOTEST	0.43389	0.290496	-0.578809	0	1	1	no
1700111E14Rik	1700111E14Rik	1700111E14Rik	6:36846021-37299976	Enterococcushirae	Control	NOTEST	0.379976	0.535446	0.49483	0	1	1	no
1700111N16Rik	1700111N16Rik	1700111N16Rik	X:69929259-70143588	Enterococcushirae	Control	NOTEST	0	0.0786518	inf	0	1	1	no
1700112E06Rik	1700112E06Rik	1700112E06Rik	14:22019711-23094571	Enterococcushirae	Control	OK	3.48356	3.67234	0.0761383	0.033054	0.9624	0.991059	no
1700112H15Rik	1700112H15Rik	1700112H15Rik	1:184527840-184557691	Enterococcushirae	Control	OK	2.54766	3.94769	0.631834	0.617664	0.2565	0.791101	no
1700112M01Rik	1700112M01Rik	1700112M01Rik	5:74000037-74068411	Enterococcushirae	Control	NOTEST	1.43576	1.64751	0.198474	0	1	1	no
1700113A16Rik	1700113A16Rik	1700113A16Rik	3:88171559-88177785	Enterococcushirae	Control	OK	9.20909	17.6352	0.937325	1.25866	0.0143	0.413463	no
1700113H08Rik	1700113H08Rik	1700113H08Rik	10:87058045-87230599	Enterococcushirae	Control	NOTEST	0.34349	0.506196	0.559427	0	1	1	no
1700113I22Rik	1700113I22Rik	1700113I22Rik	11:101418813-101442019	Enterococcushirae	Control	OK	9.04076	10.5447	0.222005	0.155152	0.7801	0.954172	no
1700119H24Rik	1700119H24Rik	1700119H24Rik	16:34784949-35004701	Enterococcushirae	Control	NOTEST	0.222334	1.00611	2.17798	0	1	1	no
1700120B22Rik	1700120B22Rik	1700120B22Rik	10:63243067-63317881	Enterococcushirae	Control	NOTEST	0.453422	2.24715	2.30917	0	1	1	no
1700120C14Rik	1700120C14Rik	1700120C14Rik	15:99224975-99262041	Enterococcushirae	Control	NOTEST	1.96033	2.01124	0.0369878	0	1	1	no
1700120E14Rik	1700120E14Rik	1700120E14Rik	18:74442618-74771477	Enterococcushirae	Control	NOTEST	0.689014	1.02556	0.573808	0	1	1	no
1700120G07Rik	1700120G07Rik	1700120G07Rik	7:135191764-135196002	Enterococcushirae	Control	OK	1.89106	3.23554	0.774815	0.670115	0.2262	0.774278	no
1700120K04Rik	1700120K04Rik	1700120K04Rik	7:127603902-127604445	Enterococcushirae	Control	OK	10.3477	20.2615	0.969425	1.14471	0.0374	0.559327	no
1700121L16Rik	1700121L16Rik	1700121L16Rik	X:104816775-104842455	Enterococcushirae	Control	NOTEST	0.358896	0.231125	-0.634893	0	1	1	no
1700121N20Rik	1700121N20Rik	1700121N20Rik	12:106442651-106447666	Enterococcushirae	Control	NOTEST	0.0588944	0.680056	3.52945	0	1	1	no
1700122E12Rik	1700122E12Rik	1700122E12Rik	8:84847187-84848415	Enterococcushirae	Control	OK	4.60834	4.90102	0.0888347	0.0695467	0.9029	0.981338	no
1700122H20Rik	1700122H20Rik	1700122H20Rik	17:6895084-6948356	Enterococcushirae	Control	OK	6.04238	9.2398	0.612744	0.251505	0.69465	0.936693	no
1700122O11Rik	1700122O11Rik	1700122O11Rik	17:48036744-48038293	Enterococcushirae	Control	NOTEST	0.395132	0.307092	-0.363663	0	1	1	no
1700123I01Rik	1700123I01Rik	1700123I01Rik	19:6184409-6224219	Enterococcushirae	Control	NOTEST	0.278824	0.544823	0.96643	0	1	1	no
1700123K08Rik	1700123K08Rik	1700123K08Rik	5:138561839-138564694	Enterococcushirae	Control	NOTEST	1.53406	0.659757	-1.21734	0	1	1	no
1700123L14Rik	1700123L14Rik	1700123L14Rik	6:96113153-96657198	Enterococcushirae	Control	NOTEST	0.618617	0.265371	-1.22103	0	1	1	no
1700123M08Rik	1700123M08Rik	1700123M08Rik	4:11966573-11994295	Enterococcushirae	Control	NOTEST	0.565847	0.303876	-0.896931	0	1	1	no
1700123O12Rik	1700123O12Rik	1700123O12Rik	4:10508030-10797802	Enterococcushirae	Control	NOTEST	0.153993	0.228604	0.569986	0	1	1	no
1700123O20Rik	1700123O20Rik	1700123O20Rik	14:54642160-54690742	Enterococcushirae	Control	OK	27.0347	21.6576	-0.319938	-0.268084	0.5691	0.904332	no
1700123O21Rik	1700123O21Rik	1700123O21Rik	16:5884792-7412480	Enterococcushirae	Control	NOTEST	0.443365	0.181543	-1.28818	0	1	1	no
1700124L16Rik	1700124L16Rik	1700124L16Rik	6:83761755-83762508	Enterococcushirae	Control	NOTEST	0.353987	0	#NAME?	0	1	1	no
1700125D06Rik	1700125D06Rik	1700125D06Rik	4:129491189-129491956	Enterococcushirae	Control	NOTEST	0.52892	0.230184	-1.20026	0	1	1	no
1700125G02Rik	1700125G02Rik	1700125G02Rik	4:124881784-124917800	Enterococcushirae	Control	NOTEST	0.344529	0	#NAME?	0	1	1	no
1700125G22Rik	1700125G22Rik	1700125G22Rik	3:27154025-27157019	Enterococcushirae	Control	NOTEST	0.26507	0.291584	0.13754	0	1	1	no
1700125H03Rik	1700125H03Rik	1700125H03Rik	8:68356780-68735146	Enterococcushirae	Control	NOTEST	0.110345	0.235649	1.09462	0	1	1	no
1700125H20Rik	1700125H20Rik	1700125H20Rik	11:85171095-85181154	Enterococcushirae	Control	NOTEST	1.5817	1.07296	-0.559876	0	1	1	no
1700126H18Rik	1700126H18Rik	1700126H18Rik	5:66166606-66191335	Enterococcushirae	Control	OK	7.67582	11.4142	0.57244	0.521263	0.33515	0.825499	no
1700128A07Rik	1700128A07Rik	1700128A07Rik	14:106417186-106443404	Enterococcushirae	Control	NOTEST	0.809776	0.340674	-1.24913	0	1	1	no
1700128F08Rik	1700128F08Rik	1700128F08Rik	9:8221888-8241987	Enterococcushirae	Control	NOTEST	0.29306	0.644005	1.13588	0	1	1	no
1700129C05Rik	1700129C05Rik	1700129C05Rik	14:59133039-59142893	Enterococcushirae	Control	NOTEST	0.926116	1.54155	0.735113	0	1	1	no
1810006J02Rik	1810006J02Rik	1810006J02Rik	1:98131466-98144655	Enterococcushirae	Control	NOTEST	1.25129	1.41117	0.173474	0	1	1	no
1810006K21Rik	1810006K21Rik	1810006K21Rik	19:10204201-10207824	Enterococcushirae	Control	OK	296.446	207.13	-0.51723	-0.936569	0.0856	0.669211	no
1810007C17Rik	1810007C17Rik	1810007C17Rik	12:49476992-49480862	Enterococcushirae	Control	NOTEST	1.9277	1.91018	-0.0131698	0	1	1	no
1810007D17Rik	1810007D17Rik	1810007D17Rik	19:58606328-58629753	Enterococcushirae	Control	NOTEST	0.597836	0.859553	0.523838	0	1	1	no
1810007I06Rik	1810007I06Rik	1810007I06Rik	16:13715061-13739471	Enterococcushirae	Control	NOTEST	0.79169	0.634175	-0.320056	0	1	1	no
1810008A18Rik	1810008A18Rik	1810008A18Rik	10:77486654-77515813	Enterococcushirae	Control	OK	18.6011	15.7601	-0.239109	-0.42782	0.4186	0.857181	no
1810008B01Rik	1810008B01Rik	1810008B01Rik	8:124231393-124345722	Enterococcushirae	Control	NOTEST	0.805795	0.507867	-0.665961	0	1	1	no
1810008I18Rik	1810008I18Rik	1810008I18Rik	7:65804051-65806223	Enterococcushirae	Control	NOTEST	0.990676	0.524007	-0.918829	0	1	1	no
1810009A15Rik	1810009A15Rik	1810009A15Rik	19:8888902-8890740	Enterococcushirae	Control	OK	82.787	66.5839	-0.314232	-0.53823	0.31795	0.817351	no
1810009J06Rik	1810009J06Rik	1810009J06Rik	6:40964771-40968427	Enterococcushirae	Control	OK	2.29868	0	#NAME?	#NAME?	5e-05	0.0129411	yes
1810010D01Rik	1810010D01Rik	1810010D01Rik	7:145205817-145208119	Enterococcushirae	Control	OK	1.4989	3.22011	1.10321	0.907172	0.1112	0.696078	no
1810010H24Rik	1810010H24Rik	1810010H24Rik	11:107028222-107030443	Enterococcushirae	Control	OK	5.56872	6.78704	0.285439	0.352666	0.51345	0.891385	no
1810011H11Rik	1810011H11Rik	1810011H11Rik	14:32785962-32817968	Enterococcushirae	Control	OK	3.52898	7.16985	1.02269	1.28862	0.02195	0.483171	no
1810011O10Rik	1810011O10Rik	1810011O10Rik	8:24437615-24438946	Enterococcushirae	Control	OK	28.8619	20.0469	-0.52579	-0.887948	0.0928	0.672063	no
1810012K16Rik	1810012K16Rik	1810012K16Rik	8:22398720-22399591	Enterococcushirae	Control	NOTEST	0.588067	0	#NAME?	0	1	1	no
1810012P15Rik	1810012P15Rik	1810012P15Rik	11:78826594-78843899	Enterococcushirae	Control	OK	1.77204	2.25909	0.350337	0.491882	0.36655	0.840383	no
1810013A23Rik	1810013A23Rik	1810013A23Rik	17:28232753-28301469	Enterococcushirae	Control	NOTEST	0.480582	2.15273	2.16331	0	1	1	no
1810013D10Rik	1810013D10Rik	1810013D10Rik	5:53267105-53278540	Enterococcushirae	Control	OK	44.8614	28.482	-0.655424	-1.1145	0.03875	0.563598	no
1810013L24Rik	1810013L24Rik	1810013L24Rik	16:8830099-8858924	Enterococcushirae	Control	OK	29.5103	26.9415	-0.131388	-0.242731	0.64975	0.921561	no
1810014B01Rik	1810014B01Rik	1810014B01Rik	10:86685526-86689954	Enterococcushirae	Control	OK	5.51976	6.48035	0.231465	0.327062	0.54215	0.898049	no
1810014F10Rik	1810014F10Rik	1810014F10Rik	7:140099469-140102406	Enterococcushirae	Control	OK	8.16048	5.70242	-0.517078	-0.551195	0.3082	0.812348	no
1810018F18Rik	1810018F18Rik	1810018F18Rik	19:58698916-58701323	Enterococcushirae	Control	OK	2.46435	1.42803	-0.787177	-0.784238	0.13495	0.722434	no
1810019D21Rik	1810019D21Rik	1810019D21Rik	8:106131182-106138723	Enterococcushirae	Control	OK	2.56341	2.40956	-0.0892934	-0.0720505	0.88955	0.978639	no
1810019J16Rik	1810019J16Rik	1810019J16Rik	4:133518962-133530790	Enterococcushirae	Control	OK	2.28107	1.69217	-0.430842	-0.429579	0.40205	0.851584	no
1810020D17Rik	1810020D17Rik	1810020D17Rik	7:97550330-97579497	Enterococcushirae	Control	OK	35.7561	18.4706	-0.95296	-1.40695	0.01275	0.389713	no
1810020O05Rik	1810020O05Rik	1810020O05Rik	6:87672429-87690847	Enterococcushirae	Control	NOTEST	0.565467	0.889716	0.653901	0	1	1	no
1810021B22Rik	1810021B22Rik	1810021B22Rik	15:89071197-89075854	Enterococcushirae	Control	OK	4.63118	5.16057	0.156152	0.15356	0.77035	0.951903	no
1810022K09Rik	1810022K09Rik	1810022K09Rik	3:14578670-14611256	Enterococcushirae	Control	OK	225.182	209.247	-0.105885	-0.146751	0.7812	0.954172	no
1810024B03Rik	1810024B03Rik	1810024B03Rik	2:127186354-127208280	Enterococcushirae	Control	NOTEST	0.502804	0.833317	0.728869	0	1	1	no
1810026B05Rik	1810026B05Rik	1810026B05Rik	7:73426651-73558395	Enterococcushirae	Control	OK	11.2303	13.101	0.222291	0.266501	0.6131	0.913821	no
1810026J23Rik	1810026J23Rik	1810026J23Rik	9:21546893-21595970	Enterococcushirae	Control	OK	24.7614	15.9614	-0.633511	-0.596497	0.27735	0.796036	no
1810027O10Rik	1810027O10Rik	1810027O10Rik	11:69838524-69839558	Enterococcushirae	Control	OK	184.981	162.594	-0.1861	-0.327472	0.5389	0.896778	no
1810029B16Rik	1810029B16Rik	1810029B16Rik	8:66476345-66486507	Enterococcushirae	Control	OK	4.46587	4.22751	-0.0791336	-0.0887918	0.8741	0.976999	no
1810030J14Rik	1810030J14Rik	1810030J14Rik	1:174330517-174332877	Enterococcushirae	Control	OK	7.4001	9.39726	0.344694	0.412372	0.4403	0.86744	no
1810030N24Rik	1810030N24Rik	1810030N24Rik	4:34768671-34778337	Enterococcushirae	Control	OK	16.694	12.5363	-0.413218	-0.586034	0.28745	0.801932	no
1810030O07Rik	1810030O07Rik	1810030O07Rik	X:12654883-12673546	Enterococcushirae	Control	OK	24.8072	20.7679	-0.2564	-0.463149	0.39725	0.85088	no
1810031K17Rik	1810031K17Rik	1810031K17Rik	1:75135214-75142368	Enterococcushirae	Control	OK	28.6769	32.3919	0.175742	0.322662	0.54475	0.899018	no
1810032O08Rik	1810032O08Rik	1810032O08Rik	11:116671659-116675798	Enterococcushirae	Control	OK	10.7194	13.272	0.308154	0.383097	0.45925	0.87069	no
1810033B17Rik	1810033B17Rik	1810033B17Rik	8:3665761-3668905	Enterococcushirae	Control	OK	3.34265	3.13625	-0.09195	-0.094843	0.86305	0.974363	no
1810034E14Rik	1810034E14Rik	1810034E14Rik	13:64192544-64274988	Enterococcushirae	Control	OK	3.77841	5.75796	0.607778	0.444306	0.4057	0.853667	no
1810035I16Rik	1810035I16Rik	1810035I16Rik	4:141838238-141846990	Enterococcushirae	Control	OK	16.3324	17.5583	0.104419	0.0879538	0.8665	0.975343	no
1810035L17Rik	1810035L17Rik	1810035L17Rik	12:87428076-87472299	Enterococcushirae	Control	OK	194.895	155.51	-0.325685	-0.186843	0.7339	0.944404	no
1810037I17Rik	1810037I17Rik	1810037I17Rik	3:122924381-122926194	Enterococcushirae	Control	OK	65.0058	52.8886	-0.297611	-0.540787	0.3163	0.817321	no
1810041L15Rik	1810041L15Rik	1810041L15Rik	15:84379202-84447097	Enterococcushirae	Control	OK	12.1289	17.0906	0.494754	0.850299	0.1166	0.698763	no
1810043G02Rik	1810043G02Rik	1810043G02Rik	10:77978649-77985438	Enterococcushirae	Control	OK	22.7138	20.0914	-0.176991	-0.305009	0.56815	0.904016	no
1810043H04Rik	1810043H04Rik	1810043H04Rik	11:120098933-120100424	Enterococcushirae	Control	OK	73.9758	61.0695	-0.276602	-0.436617	0.4171	0.856627	no
1810044D09Rik	1810044D09Rik	1810044D09Rik	6:91440986-91441755	Enterococcushirae	Control	OK	3.07762	3.41607	0.150522	0.10902	0.84265	0.969109	no
1810046J19Rik	1810046J19Rik	1810046J19Rik	11:98412483-98438988	Enterococcushirae	Control	OK	78.2713	54.1921	-0.530403	-0.460088	0.38715	0.846974	no
1810046K07Rik	1810046K07Rik	1810046K07Rik	9:51289685-51328917	Enterococcushirae	Control	OK	1.78972	4.57491	1.35401	1.42568	0.01065	0.365954	no
1810048J11Rik	1810048J11Rik	1810048J11Rik	12:72536356-72580213	Enterococcushirae	Control	OK	9.35973	7.41384	-0.336247	-0.590985	0.27415	0.794713	no
1810049H13Rik	1810049H13Rik	1810049H13Rik	11:120456603-120458063	Enterococcushirae	Control	OK	10.4562	11.0652	0.0816764	0.102719	0.84825	0.970588	no
1810053B23Rik	1810053B23Rik	1810053B23Rik	16:93343715-93359543	Enterococcushirae	Control	OK	13.4405	14.5559	0.115013	0.148984	0.78495	0.954226	no
1810055G02Rik	1810055G02Rik	1810055G02Rik	19:3708332-3717881	Enterococcushirae	Control	OK	30.192	27.3807	-0.141009	-0.255295	0.63815	0.918143	no
1810058I24Rik	1810058I24Rik	1810058I24Rik	6:35252698-35262059	Enterococcushirae	Control	OK	50.9082	38.4724	-0.404074	-0.725105	0.18365	0.756531	no
1810059H22Rik	1810059H22Rik	1810059H22Rik	5:148953860-148996509	Enterococcushirae	Control	OK	5.7338	5.34985	-0.099992	-0.0801081	0.88145	0.977931	no
1810062G17Rik	1810062G17Rik	1810062G17Rik	3:36475936-36482299	Enterococcushirae	Control	OK	2.47446	2.41324	-0.0361413	-0.0332711	0.95555	0.990192	no
1810062O18Rik	1810062O18Rik	1810062O18Rik	14:20499313-20618354	Enterococcushirae	Control	OK	2.36571	6.46537	1.45046	0.408612	0.53665	0.89672	no
1810063B05Rik	1810063B05Rik	1810063B05Rik	8:126422500-126425435	Enterococcushirae	Control	OK	17.8406	15.0186	-0.248414	-0.338477	0.52915	0.895231	no
1810063B07Rik	1810063B07Rik	1810063B07Rik	14:20075635-20083172	Enterococcushirae	Control	OK	9.67831	7.55463	-0.357394	-0.565924	0.2924	0.805514	no
1810064F22Rik	1810064F22Rik	1810064F22Rik	9:22206785-22213860	Enterococcushirae	Control	NOTEST	0.423639	0.429746	0.0206504	0	1	1	no
1810065E05Rik	1810065E05Rik	1810065E05Rik	11:58421110-58426023	Enterococcushirae	Control	NOTEST	0.930308	1.66052	0.835857	0	1	1	no
1810074P20Rik	1810074P20Rik	1810074P20Rik	4:25248585-25281821	Enterococcushirae	Control	OK	8.17173	6.63198	-0.301203	-0.526293	0.3263	0.820705	no
2010001E11Rik	2010001E11Rik	2010001E11Rik	10:39920381-39926923	Enterococcushirae	Control	NOTEST	0.453036	0.226115	-1.00257	0	1	1	no
2010001M06Rik	2010001M06Rik	2010001M06Rik	5:135009151-135013157	Enterococcushirae	Control	OK	16.8827	5.89041	-1.51911	-0.661685	0.51865	0.891585	no
2010001M09Rik	2010001M09Rik	2010001M09Rik	18:35647264-35649367	Enterococcushirae	Control	NOTEST	1.25776	1.52716	0.279995	0	1	1	no
2010002M12Rik	2010002M12Rik	2010002M12Rik	19:34617050-34640743	Enterococcushirae	Control	NOTEST	0.717032	0.743133	0.0515813	0	1	1	no
2010002N04Rik	2010002N04Rik	2010002N04Rik	18:60474190-60501983	Enterococcushirae	Control	OK	44.2701	32.9087	-0.427863	-0.78943	0.1381	0.725661	no
2010003K11Rik	2010003K11Rik	2010003K11Rik	19:4496787-4498583	Enterococcushirae	Control	NOTEST	1.02295	0.498341	-1.03753	0	1	1	no
2010003K15Rik	2010003K15Rik	2010003K15Rik	10:25527942-25536272	Enterococcushirae	Control	NOTEST	0.189218	0.295062	0.640967	0	1	1	no
2010003O02Rik	2010003O02Rik	2010003O02Rik	4:40259605-40270221	Enterococcushirae	Control	OK	45.9096	27.9525	-0.715817	-0.330651	0.71655	0.941858	no
2010005H15Rik	2010005H15Rik	2010005H15Rik	16:36221561-36257427	Enterococcushirae	Control	OK	5.81497	2.97946	-0.964721	-0.771002	0.16075	0.740666	no
2010009K17Rik	2010009K17Rik	2010009K17Rik	2:158028793-158091797	Enterococcushirae	Control	OK	3.72983	3.79079	0.0233871	0.00823093	0.9244	0.985049	no
2010010A06Rik	2010010A06Rik	2010010A06Rik	18:75288659-75297329	Enterococcushirae	Control	OK	9.20614	10.9925	0.255853	0.305852	0.5836	0.90849	no
2010011I20Rik	2010011I20Rik	2010011I20Rik	2:172345576-172355749	Enterococcushirae	Control	OK	7.27191	5.89777	-0.302164	-0.505766	0.34465	0.828674	no
2010012O05Rik	2010012O05Rik	2010012O05Rik	19:46689905-46703382	Enterococcushirae	Control	OK	8.49563	8.06347	-0.0753193	-0.11704	0.82475	0.96379	no
2010012P19Rik	2010012P19Rik	2010012P19Rik	11:69682137-69696098	Enterococcushirae	Control	NOTEST	1.18582	0.886549	-0.419608	0	1	1	no
2010015L04Rik	2010015L04Rik	2010015L04Rik	4:155408308-155443110	Enterococcushirae	Control	OK	6.42269	9.07301	0.498405	0.693552	0.20075	0.765395	no
2010016I18Rik	2010016I18Rik	2010016I18Rik	3:106481985-106501054	Enterococcushirae	Control	OK	6.00381	6.50728	0.116177	0.0902543	0.8675	0.975596	no
2010106C02Rik	2010106C02Rik	2010106C02Rik	17:86167784-86657919	Enterococcushirae	Control	NOTEST	0.77379	0.277341	-1.48028	0	1	1	no
2010106E10Rik	2010106E10Rik	2010106E10Rik	X:112495273-112558343	Enterococcushirae	Control	NOTEST	0.253186	0.398812	0.655511	0	1	1	no
2010106G01Rik	2010106G01Rik	2010106G01Rik	2:126890390-126933235	Enterococcushirae	Control	OK	19.5297	15.1993	-0.361659	-0.641712	0.23535	0.781284	no
2010107E04Rik	2010107E04Rik	2010107E04Rik	12:111961375-111966977	Enterococcushirae	Control	OK	551.053	371.75	-0.567859	-0.995348	0.06995	0.645749	no
2010107G12Rik	2010107G12Rik	2010107G12Rik	6:34945293-34977999	Enterococcushirae	Control	NOTEST	0.550375	1.64973	1.58374	0	1	1	no
2010107G23Rik	2010107G23Rik	2010107G23Rik	10:62107655-62111013	Enterococcushirae	Control	NOTEST	0.93484	1.2439	0.412075	0	1	1	no
2010107H07Rik	2010107H07Rik	2010107H07Rik	14:31124504-31128930	Enterococcushirae	Control	OK	44.2454	36.8914	-0.262242	-0.34541	0.50625	0.889782	no
2010109A12Rik	2010109A12Rik	2010109A12Rik	5:93206517-93213474	Enterococcushirae	Control	OK	1.95521	2.19343	0.165866	0.108716	0.8541	0.971544	no
2010109I03Rik	2010109I03Rik	2010109I03Rik	15:74878335-74881704	Enterococcushirae	Control	OK	6.80767	9.33919	0.456137	0.681178	0.1989	0.76438	no
2010109K11Rik	2010109K11Rik	2010109K11Rik	12:32376459-32399917	Enterococcushirae	Control	OK	9.22726	7.65325	-0.26983	-0.470805	0.37475	0.843001	no
2010110K18Rik	2010110K18Rik	2010110K18Rik	18:34751911-34758685	Enterococcushirae	Control	OK	7.78647	10.3126	0.405362	0.471709	0.37775	0.84377	no
2010110P09Rik	2010110P09Rik	2010110P09Rik	7:122219495-122222539	Enterococcushirae	Control	NOTEST	0.17068	0.44855	1.39398	0	1	1	no
2010111I01Rik	2010111I01Rik	2010111I01Rik	13:63014933-63299656	Enterococcushirae	Control	OK	20.7091	22.2356	0.102604	0.132314	0.8062	0.959016	no
2010204K13Rik	2010204K13Rik	2010204K13Rik	X:7411816-7422988	Enterococcushirae	Control	OK	9.07855	8.60187	-0.0778117	-0.0845869	0.88005	0.977897	no
2010300C02Rik	2010300C02Rik	2010300C02Rik	1:37608578-37719811	Enterococcushirae	Control	OK	10.2557	11.1503	0.120655	0.20722	0.6947	0.936693	no
2010300F17Rik	2010300F17Rik	2010300F17Rik	11:96464590-96759622	Enterococcushirae	Control	OK	2.03878	3.39623	0.736232	0.489272	0.33685	0.826504	no
2010305A19Rik	2010305A19Rik	2010305A19Rik	4:108328151-108340718	Enterococcushirae	Control	OK	7.0338	6.3303	-0.15203	-0.246825	0.6476	0.92032	no
2010308F09Rik	2010308F09Rik	2010308F09Rik	X:13234640-13247733	Enterococcushirae	Control	NOTEST	0.113029	0.441175	1.96466	0	1	1	no
2010310C07Rik	2010310C07Rik	2010310C07Rik	6:42358486-42380558	Enterococcushirae	Control	NOTEST	0	0.350375	inf	0	1	1	no
2010315B03Rik	2010315B03Rik	2010315B03Rik	9:124291803-124312694	Enterococcushirae	Control	OK	7.81476	8.77512	0.167217	0.279774	0.6032	0.910417	no
2010317E24Rik	2010317E24Rik	2010317E24Rik	2:25372320-25378213	Enterococcushirae	Control	OK	3.59297	5.93993	0.725268	1.06044	0.05165	0.622243	no
2010320M18Rik	2010320M18Rik	2010320M18Rik	8:70776861-70777606	Enterococcushirae	Control	OK	10.8371	10.6567	-0.0242121	-0.0289053	0.9563	0.990192	no
2010321M09Rik	2010321M09Rik	2010321M09Rik	9:64960831-64986974	Enterococcushirae	Control	OK	13.0508	9.42709	-0.46925	-0.813349	0.13035	0.719548	no
2200002D01Rik	2200002D01Rik	2200002D01Rik	7:29238322-29248467	Enterococcushirae	Control	OK	96.768	70.1256	-0.46459	-0.42636	0.44905	0.869397	no
2200002J24Rik	2200002J24Rik	2200002J24Rik	7:30698925-30700534	Enterococcushirae	Control	NOTEST	0	0.171736	inf	0	1	1	no
2200002K05Rik	2200002K05Rik	2200002K05Rik	9:15239044-15259413	Enterococcushirae	Control	OK	2.44153	1.76234	-0.470292	-0.539551	0.3216	0.81786	no
2210008F06Rik	2210008F06Rik	2210008F06Rik	11:77489853-77491412	Enterococcushirae	Control	NOTEST	1.78031	1.27903	-0.477076	0	1	1	no
2210009G21Rik	2210009G21Rik	2210009G21Rik	2:136873779-137069778	Enterococcushirae	Control	OK	2.32907	3.36127	0.529254	0.369765	0.55045	0.90019	no
2210010C04Rik	2210010C04Rik	2210010C04Rik	6:41030267-41035509	Enterococcushirae	Control	OK	78.741	10.3485	-2.92769	-3.22487	5e-05	0.0129411	yes
2210010C17Rik	2210010C17Rik	2210010C17Rik	7:19937304-19950743	Enterococcushirae	Control	NOTEST	0.98219	0.58194	-0.755132	0	1	1	no
2210011C24Rik	2210011C24Rik	2210011C24Rik	8:84010227-84012156	Enterococcushirae	Control	OK	4.14943	4.62072	0.155206	0.139728	0.76995	0.951903	no
2210012G02Rik	2210012G02Rik	2210012G02Rik	4:107134161-107178366	Enterococcushirae	Control	OK	2.93952	2.37567	-0.307244	-0.47244	0.37665	0.843548	no
2210013O21Rik	2210013O21Rik	2210013O21Rik	X:153723553-153741296	Enterococcushirae	Control	OK	47.2829	35.1744	-0.426794	-0.713781	0.18265	0.756431	no
2210015D19Rik	2210015D19Rik	2210015D19Rik	11:5713416-5784710	Enterococcushirae	Control	OK	7.40874	6.27122	-0.240481	-0.166944	0.7551	0.949541	no
2210016F16Rik	2210016F16Rik	2210016F16Rik	13:58380045-58385225	Enterococcushirae	Control	OK	14.1511	10.5353	-0.425693	-0.734365	0.1717	0.74934	no
2210016L21Rik	2210016L21Rik	2210016L21Rik	5:114942201-114948540	Enterococcushirae	Control	OK	22.266	20.7899	-0.0989579	-0.164195	0.75935	0.950864	no
2210018M11Rik	2210018M11Rik	2210018M11Rik	7:98590593-98656569	Enterococcushirae	Control	OK	8.70149	9.53561	0.132062	0.230835	0.6592	0.924058	no
2210019I11Rik	2210019I11Rik	2210019I11Rik	5:147228597-147275149	Enterococcushirae	Control	OK	3.53315	5.07362	0.522058	0.340283	0.48105	0.882704	no
2210020M01Rik	2210020M01Rik	2210020M01Rik	11:115892594-115933492	Enterococcushirae	Control	OK	2.11605	3.28417	0.634156	0.230844	0.71225	0.940695	no
2210021J22Rik	2210021J22Rik	2210021J22Rik	15:85806971-85811697	Enterococcushirae	Control	OK	29.483	25.4381	-0.212895	-0.331168	0.54185	0.898049	no
2210039B01Rik	2210039B01Rik	2210039B01Rik	12:73548482-73551986	Enterococcushirae	Control	OK	11.4406	12.725	0.153504	0.212994	0.6851	0.933101	no
2210403K04Rik	2210403K04Rik	2210403K04Rik	11:75461538-75466690	Enterococcushirae	Control	OK	25.3352	20.1359	-0.331371	-0.576538	0.2862	0.80137	no
2210404J11Rik	2210404J11Rik	2210404J11Rik	17:15041611-15064232	Enterococcushirae	Control	OK	8.27635	7.42895	-0.155836	-0.22636	0.6877	0.933361	no
2210404O07Rik	2210404O07Rik	2210404O07Rik	10:81393063-81395079	Enterococcushirae	Control	OK	2.88527	2.19528	-0.394302	-0.3006	0.60865	0.911605	no
2210404O09Rik	2210404O09Rik	2210404O09Rik	17:21879569-21909926	Enterococcushirae	Control	OK	3.33115	3.50576	0.0737046	0.0980072	0.85185	0.971421	no
2210407C18Rik	2210407C18Rik	2210407C18Rik	11:58607444-58620043	Enterococcushirae	Control	OK	5.39541	5.6757	0.0730653	0.0797526	0.8808	0.977931	no
2210408F21Rik	2210408F21Rik	2210408F21Rik	6:31220350-31337395	Enterococcushirae	Control	OK	5.70468	8.97985	0.654545	0.622563	0.20185	0.765562	no
2210408I21Rik	2210408I21Rik	2210408I21Rik	13:77135535-77613679	Enterococcushirae	Control	OK	2.81294	2.86236	0.025124	0.033919	0.9527	0.990192	no
2210409D07Rik	2210409D07Rik	2210409D07Rik	18:57533825-57731065	Enterococcushirae	Control	NOTEST	0.165846	0.255476	0.623345	0	1	1	no
2210409E12Rik	2210409E12Rik	2210409E12Rik	11:88972637-88973014	Enterococcushirae	Control	NOTEST	2.42634	1.63469	-0.569765	0	1	1	no
2210411K11Rik	2210411K11Rik	2210411K11Rik	7:4772377-4812340	Enterococcushirae	Control	OK	12.4256	8.42627	-0.560355	-0.240364	0.744	0.946313	no
2210414B05Rik	2210414B05Rik	2210414B05Rik	4:3656505-3663108	Enterococcushirae	Control	NOTEST	0.561872	0.372217	-0.594098	0	1	1	no
2210415F13Rik	2210415F13Rik	2210415F13Rik	11:58379031-58390541	Enterococcushirae	Control	OK	4.16502	4.2804	0.0394208	0.0443858	0.92985	0.987055	no
2210416O15Rik	2210416O15Rik	2210416O15Rik	11:88098057-88194140	Enterococcushirae	Control	NOTEST	0.421229	0.670113	0.669798	0	1	1	no
2210417A02Rik	2210417A02Rik	2210417A02Rik	5:148741839-148743139	Enterococcushirae	Control	OK	2.36248	1.49966	-0.655671	-0.447727	0.44535	0.868281	no
2210417K05Rik	2210417K05Rik	2210417K05Rik	10:62268854-62379908	Enterococcushirae	Control	OK	4.14589	5.05231	0.28526	0.0548182	0.87685	0.976999	no
2210420H20Rik	2210420H20Rik	2210420H20Rik	18:82754504-82759039	Enterococcushirae	Control	NOTEST	0.132639	0.169757	0.355969	0	1	1	no
2300002M23Rik	2300002M23Rik	2300002M23Rik	17:35567484-35568945	Enterococcushirae	Control	NOTEST	0.533498	0.883485	0.727723	0	1	1	no
2300003K06Rik	2300003K06Rik	2300003K06Rik	11:99837147-99838066	Enterococcushirae	Control	NOTEST	0.148862	0.620325	2.05905	0	1	1	no
2300005B03Rik	2300005B03Rik	2300005B03Rik	15:74742838-74746687	Enterococcushirae	Control	NOTEST	0.543149	0.519745	-0.0635446	0	1	1	no
2300009A05Rik	2300009A05Rik	2300009A05Rik	9:63394446-63399244	Enterococcushirae	Control	OK	14.268	14.9992	0.072099	0.0868356	0.8659	0.975288	no
2310001A20Rik	2310001A20Rik	2310001A20Rik	2:150583080-150668932	Enterococcushirae	Control	OK	28.1973	18.2789	-0.625375	-1.01136	0.0638	0.639575	no
2310001H17Rik	2310001H17Rik	2310001H17Rik	6:129232622-129238482	Enterococcushirae	Control	OK	7.72863	6.76284	-0.192583	-0.200907	0.67545	0.930638	no
2310001H18Rik	2310001H18Rik	2310001H18Rik	3:92967060-92968281	Enterococcushirae	Control	NOTEST	0.146938	0.745478	2.34296	0	1	1	no
2310001K24Rik	2310001K24Rik	2310001K24Rik	2:163468702-163473003	Enterococcushirae	Control	NOTEST	0.878092	0.361724	-1.27948	0	1	1	no
2310002D06Rik	2310002D06Rik	2310002D06Rik	12:80507205-80517954	Enterococcushirae	Control	NOTEST	1.48948	1.14561	-0.378697	0	1	1	no
2310002F09Rik	2310002F09Rik	2310002F09Rik	7:43745465-43755936	Enterococcushirae	Control	NOTEST	0.397635	0.501337	0.334336	0	1	1	no
2310002J15Rik	2310002J15Rik	2310002J15Rik	2:25238818-25239897	Enterococcushirae	Control	NOTEST	1.23471	0.600826	-1.03915	0	1	1	no
2310002L09Rik	2310002L09Rik	2310002L09Rik	4:73939370-73950846	Enterococcushirae	Control	NOTEST	0.473858	0.225549	-1.07101	0	1	1	no
2310002L13Rik	2310002L13Rik	2310002L13Rik	18:70240428-70244584	Enterococcushirae	Control	OK	13.733	11.6767	-0.234007	-0.331334	0.5356	0.89671	no
2310003C23Rik	2310003C23Rik	2310003C23Rik	2:180712545-180718517	Enterococcushirae	Control	OK	9.47189	9.31231	-0.0245134	-0.0382387	0.94	0.989451	no
2310003F16Rik	2310003F16Rik	2310003F16Rik	2:121457087-121458440	Enterococcushirae	Control	OK	162.402	133.852	-0.278932	-0.509838	0.3473	0.830306	no
2310003H01Rik	2310003H01Rik	2310003H01Rik	11:120369561-120378746	Enterococcushirae	Control	OK	16.9524	17.5894	0.0532174	0.0965306	0.85675	0.972568	no
2310003L06Rik	2310003L06Rik	2310003L06Rik	5:87908587-87979371	Enterococcushirae	Control	OK	3.43497	4.29461	0.322228	0.479438	0.37125	0.841423	no
2310003L22Rik	2310003L22Rik	2310003L22Rik	2:140170645-140205252	Enterococcushirae	Control	OK	3.91694	2.51938	-0.63666	-0.852883	0.11215	0.696508	no
2310004I24Rik	2310004I24Rik	2310004I24Rik	11:67037879-67052618	Enterococcushirae	Control	OK	14.811	13.4615	-0.137825	-0.224823	0.6726	0.929248	no
2310004N24Rik	2310004N24Rik	2310004N24Rik	11:116171887-116215318	Enterococcushirae	Control	OK	35.3874	27.1448	-0.382559	-0.272264	0.60875	0.911605	no
2310005A03Rik	2310005A03Rik	2310005A03Rik	2:155097790-155100079	Enterococcushirae	Control	NOTEST	0.927925	0.872576	-0.0887279	0	1	1	no
2310005E17Rik	2310005E17Rik	2310005E17Rik	13:98424109-98435065	Enterococcushirae	Control	NOTEST	0.25212	1.20915	2.26181	0	1	1	no
2310005G13Rik	2310005G13Rik	2310005G13Rik	16:57036966-57071346	Enterococcushirae	Control	NOTEST	0.367183	0.491452	0.420551	0	1	1	no
2310006M14Rik	2310006M14Rik	2310006M14Rik	1:136181651-136211376	Enterococcushirae	Control	NOTEST	0.290362	0.709529	1.28901	0	1	1	no
2310007B03Rik	2310007B03Rik	2310007B03Rik	1:93151354-93160948	Enterococcushirae	Control	NOTEST	1.45666	1.27588	-0.191173	0	1	1	no
2310007L24Rik	2310007L24Rik	2310007L24Rik	11:106374825-106377114	Enterococcushirae	Control	NOTEST	0.286386	0.139936	-1.03319	0	1	1	no
2310008H04Rik	2310008H04Rik	2310008H04Rik	16:15887285-16146833	Enterococcushirae	Control	OK	7.93606	8.36063	0.0751899	0.075156	0.8883	0.978296	no
2310008H09Rik	2310008H09Rik	2310008H09Rik	7:118842216-118995211	Enterococcushirae	Control	OK	9.27078	11.9988	0.372126	0.573059	0.27785	0.796332	no
2310008N11Rik	2310008N11Rik	2310008N11Rik	8:26814594-26824423	Enterococcushirae	Control	NOTEST	2.10369	0.862746	-1.28592	0	1	1	no
2310009A05Rik	2310009A05Rik	2310009A05Rik	9:73039717-73042775	Enterococcushirae	Control	OK	34.9071	24.5344	-0.508712	-0.669307	0.2219	0.772749	no
2310009B15Rik	2310009B15Rik	2310009B15Rik	1:138851978-138856854	Enterococcushirae	Control	OK	28.2941	22.012	-0.362213	-0.470507	0.3637	0.838894	no
2310010G23Rik	2310010G23Rik	2310010G23Rik	X:36814767-36817200	Enterococcushirae	Control	OK	3.29875	5.11048	0.631538	0.683226	0.20755	0.76788	no
2310010J17Rik	2310010J17Rik	2310010J17Rik	7:90124835-90129936	Enterococcushirae	Control	OK	3.01931	2.32673	-0.375917	-0.221136	0.71005	0.940045	no
2310010M20Rik	2310010M20Rik	2310010M20Rik	16:32271608-32274779	Enterococcushirae	Control	OK	6.56726	5.06996	-0.373317	-0.470084	0.38125	0.844666	no
2310011J03Rik	2310011J03Rik	2310011J03Rik	10:80301819-80320548	Enterococcushirae	Control	OK	31.3554	24.96	-0.329098	-0.520054	0.34005	0.827628	no
2310014F06Rik	2310014F06Rik	2310014F06Rik	7:112665557-112906805	Enterococcushirae	Control	NOTEST	1.16214	1.89862	0.708164	0	1	1	no
2310014F07Rik	2310014F07Rik	2310014F07Rik	9:50488798-50505639	Enterococcushirae	Control	NOTEST	2.02755	1.11788	-0.858978	0	1	1	no
2310014L17Rik	2310014L17Rik	2310014L17Rik	7:12927415-12931072	Enterococcushirae	Control	NOTEST	0.792939	1.20234	0.600563	0	1	1	no
2310015A10Rik	2310015A10Rik	2310015A10Rik	12:80120545-80132844	Enterococcushirae	Control	OK	3.43454	4.76945	0.473706	0.740164	0.1708	0.749078	no
2310015B20Rik	2310015B20Rik	2310015B20Rik	10:70204666-70219711	Enterococcushirae	Control	NOTEST	1.34216	0	#NAME?	0	1	1	no
2310015D24Rik	2310015D24Rik	2310015D24Rik	16:13514130-13520419	Enterococcushirae	Control	NOTEST	0.895301	1.02357	0.193161	0	1	1	no
2310016D03Rik	2310016D03Rik	2310016D03Rik	12:30410558-30467358	Enterococcushirae	Control	OK	3.92676	5.73905	0.547473	0.715634	0.1912	0.759516	no
2310016G11Rik	2310016G11Rik	2310016G11Rik	7:44676853-44678235	Enterococcushirae	Control	NOTEST	1.00497	0.953535	-0.0757988	0	1	1	no
2310016M24Rik	2310016M24Rik	2310016M24Rik	15:99725617-99728136	Enterococcushirae	Control	OK	163.011	117.134	-0.476805	-0.853188	0.11385	0.697381	no
2310020H05Rik	2310020H05Rik	2310020H05Rik	13:99076527-99087921	Enterococcushirae	Control	NOTEST	0	0.690169	inf	0	1	1	no
2310021P13Rik	2310021P13Rik	2310021P13Rik	14:20707551-20723619	Enterococcushirae	Control	OK	13.9083	19.0538	0.454133	0.806777	0.13565	0.722434	no
2310022A10Rik	2310022A10Rik	2310022A10Rik	7:27553294-27582099	Enterococcushirae	Control	OK	6.71155	5.58115	-0.266083	-0.402233	0.44805	0.869245	no
2310022B05Rik	2310022B05Rik	2310022B05Rik	8:124635755-124663369	Enterococcushirae	Control	OK	28.4159	20.6048	-0.463718	-0.83498	0.11725	0.698783	no
2310026I22Rik	2310026I22Rik	2310026I22Rik	18:32915825-33195767	Enterococcushirae	Control	NOTEST	0.0760936	0.0638593	-0.252878	0	1	1	no
2310028H24Rik	2310028H24Rik	2310028H24Rik	4:41517436-41569527	Enterococcushirae	Control	OK	3.43884	2.97239	-0.2103	-0.253713	0.63185	0.917965	no
2310030A07Rik	2310030A07Rik	2310030A07Rik	1:150319416-150346771	Enterococcushirae	Control	NOTEST	0.306413	1.13353	1.88728	0	1	1	no
2310030G06Rik	2310030G06Rik	2310030G06Rik	9:50739690-50746521	Enterococcushirae	Control	OK	10.4507	5.73217	-0.866445	-1.14491	0.03975	0.571674	no
2310030N02Rik	2310030N02Rik	2310030N02Rik	4:11051044-11076204	Enterococcushirae	Control	OK	8.47432	6.33924	-0.418788	-0.529095	0.32345	0.818288	no
2310033E01Rik	2310033E01Rik	2310033E01Rik	7:24541657-24546005	Enterococcushirae	Control	NOTEST	1.55812	0.876843	-0.829412	0	1	1	no
2310033P09Rik	2310033P09Rik	2310033P09Rik	11:59208360-59210736	Enterococcushirae	Control	OK	20.5132	22.3139	0.121386	0.196471	0.71745	0.942035	no
2310034C09Rik	2310034C09Rik	2310034C09Rik	16:88758846-88759789	Enterococcushirae	Control	NOTEST	1.44322	1.54931	0.10233	0	1	1	no
2310034G01Rik	2310034G01Rik	2310034G01Rik	19:46348200-46348988	Enterococcushirae	Control	OK	2.22951	2.2373	0.00503326	0.00412442	0.98795	0.996134	no
2310034O05Rik	2310034O05Rik	2310034O05Rik	5:100210691-100218049	Enterococcushirae	Control	NOTEST	0.421398	0.582911	0.468094	0	1	1	no
2310035C23Rik	2310035C23Rik	2310035C23Rik	1:105663860-105755131	Enterococcushirae	Control	OK	10.7366	11.7314	0.127834	0.225904	0.66265	0.925531	no
2310035K24Rik	2310035K24Rik	2310035K24Rik	2:131210439-131213514	Enterococcushirae	Control	OK	16.7605	12.0739	-0.473165	-0.750748	0.16625	0.745616	no
2310036O22Rik	2310036O22Rik	2310036O22Rik	8:85026832-85030286	Enterococcushirae	Control	OK	83.0983	76.1726	-0.125546	-0.227677	0.6687	0.928244	no
2310037I24Rik	2310037I24Rik	2310037I24Rik	15:98519100-98534221	Enterococcushirae	Control	OK	74.8071	65.1857	-0.19862	-0.329935	0.548	0.899485	no
2310039H08Rik	2310039H08Rik	2310039H08Rik	17:46772634-46773407	Enterococcushirae	Control	OK	30.1103	26.2871	-0.195901	-0.293178	0.5806	0.90798	no
2310039L15Rik	2310039L15Rik	2310039L15Rik	10:95336275-95363216	Enterococcushirae	Control	OK	6.2661	6.39624	0.0296552	0.0310627	0.95285	0.990192	no
2310040G07Rik	2310040G07Rik	2310040G07Rik	5:76913248-76967505	Enterococcushirae	Control	OK	6.51489	7.74525	0.249572	0.0524187	0.90845	0.982326	no
2310040G24Rik	2310040G24Rik	2310040G24Rik	6:86483375-86488227	Enterococcushirae	Control	OK	9.86869	14.222	0.527192	0.591049	0.2926	0.805514	no
2310042D19Rik	2310042D19Rik	2310042D19Rik	4:156215926-156221307	Enterococcushirae	Control	NOTEST	1.5556	1.48853	-0.0635815	0	1	1	no
2310042E22Rik	2310042E22Rik	2310042E22Rik	16:21152658-21153944	Enterococcushirae	Control	OK	11.85	11.4065	-0.055031	-0.081549	0.8783	0.977521	no
2310043J07Rik	2310043J07Rik	2310043J07Rik	5:136057266-136064324	Enterococcushirae	Control	NOTEST	0.257388	0.957252	1.89496	0	1	1	no
2310043L19Rik	2310043L19Rik	2310043L19Rik	1:177641541-177642943	Enterococcushirae	Control	NOTEST	0.44462	0.852627	0.939344	0	1	1	no
2310043O21Rik	2310043O21Rik	2310043O21Rik	15:38549343-38594934	Enterococcushirae	Control	NOTEST	0.387043	1.16659	1.59173	0	1	1	no
2310044G17Rik	2310044G17Rik	2310044G17Rik	12:86947042-86965364	Enterococcushirae	Control	OK	17.4229	16.9343	-0.0410347	-0.0723567	0.89045	0.979123	no
2310044H10Rik	2310044H10Rik	2310044H10Rik	7:44489937-44496513	Enterococcushirae	Control	OK	75.6816	49.7077	-0.606473	-1.09198	0.04235	0.584648	no
2310045N01Rik	2310045N01Rik	2310045N01Rik	8:70139712-70147261	Enterococcushirae	Control	OK	32.8408	29.3599	-0.161641	-0.235633	0.6664	0.926916	no
2310046A06Rik	2310046A06Rik	2310046A06Rik	9:77102083-77347870	Enterococcushirae	Control	NOTEST	0.360347	0.674788	0.905048	0	1	1	no
2310046K01Rik	2310046K01Rik	2310046K01Rik	2:151996510-152009258	Enterococcushirae	Control	OK	2.7681	2.61596	-0.0815568	-0.102391	0.8422	0.969109	no
2310046O06Rik	2310046O06Rik	2310046O06Rik	9:57537527-57543187	Enterococcushirae	Control	OK	20.643	20.4327	-0.0147743	-0.0267505	0.9595	0.990804	no
2310047B19Rik	2310047B19Rik	2310047B19Rik	9:21955752-21958270	Enterococcushirae	Control	OK	8.97316	6.02904	-0.573688	-0.852615	0.11125	0.696078	no
2310047D07Rik	2310047D07Rik	2310047D07Rik	5:149237153-149237987	Enterococcushirae	Control	NOTEST	0.36758	1.22772	1.73985	0	1	1	no
2310047M10Rik	2310047M10Rik	2310047M10Rik	11:69059774-69061576	Enterococcushirae	Control	OK	6.97031	6.24167	-0.159292	-0.217182	0.6914	0.93541	no
2310050B05Rik	2310050B05Rik	2310050B05Rik	10:81194690-81230779	Enterococcushirae	Control	NOTEST	0	2.28261	inf	0	1	1	no
2310050C09Rik	2310050C09Rik	2310050C09Rik	3:92868358-92870205	Enterococcushirae	Control	NOTEST	1.28493	2.12012	0.722458	0	1	1	no
2310057J18Rik	2310057J18Rik	2310057J18Rik	10:28972287-28986306	Enterococcushirae	Control	NOTEST	1.24691	2.05499	0.720776	0	1	1	no
2310057M21Rik	2310057M21Rik	2310057M21Rik	7:131342717-131362698	Enterococcushirae	Control	OK	8.68145	11.7798	0.440312	0.715342	0.18345	0.756531	no
2310057N15Rik	2310057N15Rik	2310057N15Rik	16:88773180-88774206	Enterococcushirae	Control	NOTEST	0.163062	0.42907	1.39579	0	1	1	no
2310058D17Rik	2310058D17Rik	2310058D17Rik	11:58963780-58978050	Enterococcushirae	Control	OK	4.95877	8.48897	0.775607	1.16186	0.03325	0.53894	no
2310061C15Rik	2310061C15Rik	2310061C15Rik	8:116888684-116921436	Enterococcushirae	Control	OK	9.34616	8.85411	-0.0780276	-0.11339	0.83105	0.965655	no
2310061I04Rik	2310061I04Rik	2310061I04Rik	17:35892676-35916369	Enterococcushirae	Control	OK	15.7695	17.9746	0.188819	0.155052	0.7776	0.953477	no
2310061J03Rik	2310061J03Rik	2310061J03Rik	16:55973267-56008913	Enterococcushirae	Control	OK	6.92976	5.29193	-0.389012	-0.173119	0.7713	0.952059	no
2310061N02Rik	2310061N02Rik	2310061N02Rik	16:88707170-88707962	Enterococcushirae	Control	NOTEST	0.421482	0	#NAME?	0	1	1	no
2310065F04Rik	2310065F04Rik	2310065F04Rik	11:67112460-67120080	Enterococcushirae	Control	NOTEST	1.58654	2.11125	0.412214	0	1	1	no
2310067B10Rik	2310067B10Rik	2310067B10Rik	11:115765432-115799033	Enterococcushirae	Control	OK	9.27184	7.5536	-0.295691	-0.516132	0.33695	0.826504	no
2310067E19Rik	2310067E19Rik	2310067E19Rik	4:82290172-82505308	Enterococcushirae	Control	OK	3.04804	5.50006	0.851566	0.376964	0.62205	0.915279	no
2310068J16Rik	2310068J16Rik	2310068J16Rik	15:99970073-100016358	Enterococcushirae	Control	NOTEST	1.30713	1.29522	-0.0132103	0	1	1	no
2310069B03Rik	2310069B03Rik	2310069B03Rik	6:82877865-82881853	Enterococcushirae	Control	NOTEST	0.4306	0.63155	0.552549	0	1	1	no
2310069G16Rik	2310069G16Rik	2310069G16Rik	15:44671855-44805829	Enterococcushirae	Control	OK	4.93863	7.0462	0.512733	0.141262	0.6808	0.931969	no
2310079F23Rik	2310079F23Rik	2310079F23Rik	5:35556208-35575070	Enterococcushirae	Control	OK	2.82202	2.86914	0.0238881	0.0333841	0.9474	0.990192	no
2310079G19Rik	2310079G19Rik	2310079G19Rik	16:88626787-88627666	Enterococcushirae	Control	NOTEST	1.5793	1.94962	0.30391	0	1	1	no
2310081J21Rik	2310081J21Rik	2310081J21Rik	13:50261814-50262869	Enterococcushirae	Control	NOTEST	0.165805	0.211035	0.347998	0	1	1	no
2400001E08Rik	2400001E08Rik	2400001E08Rik	7:101899802-101911903	Enterococcushirae	Control	OK	74.4549	56.487	-0.398448	-0.712606	0.18205	0.756431	no
2400003C14Rik	2400003C14Rik	2400003C14Rik	8:109614516-109693294	Enterococcushirae	Control	OK	50.9949	47.8768	-0.0910267	-0.159126	0.76655	0.951623	no
2400009B08Rik	2400009B08Rik	2400009B08Rik	8:3671184-3672321	Enterococcushirae	Control	OK	18.361	21.77	0.245697	0.261117	0.62425	0.915934	no
2410001C21Rik	2410001C21Rik	2410001C21Rik	2:172440577-172469899	Enterococcushirae	Control	OK	40.8013	36.9281	-0.143899	-0.245084	0.64545	0.919626	no
2410002F23Rik	2410002F23Rik	2410002F23Rik	7:44246721-44252319	Enterococcushirae	Control	OK	67.871	74.8316	0.140853	0.254969	0.623	0.915587	no
2410002I01Rik	2410002I01Rik	2410002I01Rik	11:120090521-120098731	Enterococcushirae	Control	OK	10.6962	15.1672	0.503858	0.837447	0.11755	0.699157	no
2410002O22Rik	2410002O22Rik	2410002O22Rik	13:104142152-104178466	Enterococcushirae	Control	OK	25.2925	18.949	-0.416587	-0.689707	0.2056	0.76788	no
2410003K15Rik	2410003K15Rik	2410003K15Rik	6:49073794-49084717	Enterococcushirae	Control	OK	29.8123	20.9544	-0.508658	-0.759161	0.16075	0.740666	no
2410003L11Rik	2410003L11Rik	2410003L11Rik	11:97598510-97622893	Enterococcushirae	Control	OK	1.02685	3.19454	1.63737	1.11858	0.06165	0.639325	no
2410004A20Rik	2410004A20Rik	2410004A20Rik	9:73102397-73104443	Enterococcushirae	Control	NOTEST	0.287872	0.607059	1.07641	0	1	1	no
2410004B18Rik	2410004B18Rik	2410004B18Rik	3:145938031-145944275	Enterococcushirae	Control	OK	23.3173	21.6834	-0.104805	-0.162539	0.7603	0.950864	no
2410004I01Rik	2410004I01Rik	2410004I01Rik	11:102958299-102964154	Enterococcushirae	Control	OK	3.62519	4.23098	0.222935	0.235171	0.65705	0.923345	no
2410004N09Rik	2410004N09Rik	2410004N09Rik	18:33794891-33795989	Enterococcushirae	Control	OK	14.4405	23.9239	0.728333	0.802601	0.1417	0.730041	no
2410004P03Rik	2410004P03Rik	2410004P03Rik	12:17004957-17011727	Enterococcushirae	Control	OK	5.10148	7.61181	0.577323	0.811581	0.12865	0.719271	no
2410006H16Rik	2410006H16Rik	2410006H16Rik	11:62602876-62604806	Enterococcushirae	Control	OK	51.8613	63.0069	0.280851	0.409028	0.4343	0.864429	no
2410007B07Rik	2410007B07Rik	2410007B07Rik	3:75647440-75655731	Enterococcushirae	Control	OK	6.8319	8.81335	0.367405	0.462521	0.38645	0.846974	no
2410012E07Rik	2410012E07Rik	2410012E07Rik	14:70852932-70873954	Enterococcushirae	Control	NOTEST	0.12812	0.396131	1.62848	0	1	1	no
2410012M07Rik	2410012M07Rik	2410012M07Rik	9:98864766-98866580	Enterococcushirae	Control	NOTEST	0.472326	0.540171	0.193635	0	1	1	no
2410015M20Rik	2410015M20Rik	2410015M20Rik	17:56607451-56609771	Enterococcushirae	Control	OK	69.211	47.7386	-0.535846	-0.90594	0.09675	0.678615	no
2410016O06Rik	2410016O06Rik	2410016O06Rik	12:83950607-83952953	Enterococcushirae	Control	OK	14.095	11.8763	-0.2471	-0.395298	0.4539	0.870507	no
2410017I17Rik	2410017I17Rik	2410017I17Rik	17:36141782-36162374	Enterococcushirae	Control	NOTEST	0.129011	0.471976	1.87122	0	1	1	no
2410017P09Rik	2410017P09Rik	2410017P09Rik	12:4133396-4240123	Enterococcushirae	Control	OK	4.15942	3.82467	-0.121046	-0.0818725	0.87605	0.976999	no
2410018L13Rik	2410018L13Rik	2410018L13Rik	12:22953996-23010243	Enterococcushirae	Control	OK	7.62836	11.8393	0.634139	0.901484	0.09825	0.681149	no
2410018M08Rik	2410018M08Rik	2410018M08Rik	5:129895722-129903623	Enterococcushirae	Control	OK	11.8167	7.73193	-0.611921	-1.01253	0.0562	0.625029	no
2410021H03Rik	2410021H03Rik	2410021H03Rik	17:69156809-69289989	Enterococcushirae	Control	OK	3.64762	3.87901	0.0887329	0.0355611	0.94685	0.990192	no
2410022L05Rik	2410022L05Rik	2410022L05Rik	8:13884787-13890271	Enterococcushirae	Control	OK	20.6078	18.4678	-0.158176	-0.233581	0.65935	0.924058	no
2410022M11Rik	2410022M11Rik	2410022M11Rik	14:56811769-56812994	Enterococcushirae	Control	OK	6.99475	5.21956	-0.422345	-0.476602	0.38855	0.847676	no
2410042D21Rik	2410042D21Rik	2410042D21Rik	2:112379210-112414237	Enterococcushirae	Control	OK	12.9836	11.453	-0.180963	-0.318146	0.54345	0.898553	no
2410057H14Rik	2410057H14Rik	2410057H14Rik	3:102720230-102772310	Enterococcushirae	Control	OK	1.50048	2.84136	0.921161	0.277185	0.7342	0.944404	no
2410066E13Rik	2410066E13Rik	2410066E13Rik	6:54681771-54700406	Enterococcushirae	Control	OK	7.27252	3.70386	-0.973424	-1.24178	0.0263	0.499576	no
2410075B13Rik	2410075B13Rik	2410075B13Rik	15:75979871-75982285	Enterococcushirae	Control	OK	7.92548	6.83319	-0.213938	-0.322356	0.55075	0.90019	no
2410076I21Rik	2410076I21Rik	2410076I21Rik	9:58582239-58741559	Enterococcushirae	Control	NOTEST	1.23701	1.87872	0.602897	0	1	1	no
2410088K16Rik	2410088K16Rik	2410088K16Rik	1:88754889-88755733	Enterococcushirae	Control	NOTEST	1.01265	0.61954	-0.70886	0	1	1	no
2410089E03Rik	2410089E03Rik	2410089E03Rik	15:8169105-8271158	Enterococcushirae	Control	OK	3.23029	4.59344	0.507911	0.813447	0.13	0.719548	no
2410091C18Rik	2410091C18Rik	2410091C18Rik	17:78937134-78948052	Enterococcushirae	Control	OK	15.5818	13.9689	-0.15765	-0.276195	0.6071	0.911605	no
2410114N07Rik	2410114N07Rik	2410114N07Rik	4:34909788-34911481	Enterococcushirae	Control	NOTEST	0.415719	0.349661	-0.249651	0	1	1	no
2410124H12Rik	2410124H12Rik	2410124H12Rik	16:92478741-92497365	Enterococcushirae	Control	NOTEST	0.956086	0.299892	-1.6727	0	1	1	no
2410127L17Rik	2410127L17Rik	2410127L17Rik	19:18670779-18704792	Enterococcushirae	Control	OK	25.4232	20.487	-0.311438	-0.55422	0.3029	0.810332	no
2410131K14Rik	2410131K14Rik	2410131K14Rik	5:118245226-118263114	Enterococcushirae	Control	OK	9.45525	9.28543	-0.0261468	-0.0437083	0.93635	0.988852	no
2410133F24Rik	2410133F24Rik	2410133F24Rik	9:57129986-57142210	Enterococcushirae	Control	OK	4.99484	3.99464	-0.322375	-0.104881	0.88005	0.977897	no
2410137F16Rik	2410137F16Rik	2410137F16Rik	5:116438721-116591817	Enterococcushirae	Control	OK	3.67361	5.27653	0.522392	0.751122	0.1644	0.744264	no
2410137M14Rik	2410137M14Rik	2410137M14Rik	17:36977700-36981237	Enterococcushirae	Control	NOTEST	0.853228	0.624625	-0.449941	0	1	1	no
2410141K09Rik	2410141K09Rik	2410141K09Rik	13:66418113-66441118	Enterococcushirae	Control	NOTEST	0.25899	0	#NAME?	0	1	1	no
2500003M10Rik	2500003M10Rik	2500003M10Rik	3:90498957-90509443	Enterococcushirae	Control	OK	38.3475	33.2533	-0.205635	-0.370816	0.4849	0.883475	no
2500004C02Rik	2500004C02Rik	2500004C02Rik	2:153341156-153345810	Enterococcushirae	Control	OK	2.8138	2.54401	-0.145419	-0.167948	0.75495	0.949501	no
2510002D24Rik	2510002D24Rik	2510002D24Rik	16:18836579-18840113	Enterococcushirae	Control	OK	30.8776	29.6038	-0.0607784	-0.107332	0.8385	0.968015	no
2510003D18Rik	2510003D18Rik	2510003D18Rik	3:153844246-153853615	Enterococcushirae	Control	NOTEST	0.36517	0.67523	0.886811	0	1	1	no
2510003E04Rik	2510003E04Rik	2510003E04Rik	10:62558469-62578457	Enterococcushirae	Control	OK	25.0029	19.629	-0.349106	-0.631979	0.2362	0.781422	no
2510006D16Rik	2510006D16Rik	2510006D16Rik	4:129600706-129607890	Enterococcushirae	Control	OK	107.137	99.9452	-0.100254	-0.185183	0.7238	0.943581	no
2510009E07Rik	2510009E07Rik	2510009E07Rik	16:21649044-21694665	Enterococcushirae	Control	OK	7.92008	7.13769	-0.150057	-0.260118	0.6194	0.914803	no
2510012J08Rik	2510012J08Rik	2510012J08Rik	10:81321102-81326251	Enterococcushirae	Control	OK	23.5405	20.6844	-0.186599	-0.332141	0.53125	0.895596	no
2510039O18Rik	2510039O18Rik	2510039O18Rik	4:147940894-147954386	Enterococcushirae	Control	OK	34.0887	26.6854	-0.353245	-0.588443	0.26975	0.793766	no
2510049J12Rik	2510049J12Rik	2510049J12Rik	6:115583546-115592576	Enterococcushirae	Control	OK	5.29313	6.76359	0.353668	0.511438	0.349	0.83129	no
2600006K01Rik	2600006K01Rik	2600006K01Rik	2:29868725-29882840	Enterococcushirae	Control	NOTEST	0.535015	1.35106	1.33644	0	1	1	no
2600006L11Rik	2600006L11Rik	2600006L11Rik	9:64080760-64088045	Enterococcushirae	Control	NOTEST	0	0	0	0	1	1	no
2610001J05Rik	2610001J05Rik	2610001J05Rik	6:13869073-13871483	Enterococcushirae	Control	OK	46.3598	35.1145	-0.400809	-0.723753	0.18185	0.756431	no
2610002D18Rik	2610002D18Rik	2610002D18Rik	4:134510998-134523922	Enterococcushirae	Control	OK	2.14481	3.15549	0.557016	0.577767	0.29435	0.806322	no
2610002I17Rik	2610002I17Rik	2610002I17Rik	9:110305191-110322102	Enterococcushirae	Control	OK	8.96006	9.3188	0.0566372	0.0908954	0.8601	0.973538	no
2610002J02Rik	2610002J02Rik	2610002J02Rik	4:155249965-155256687	Enterococcushirae	Control	OK	33.0723	30.884	-0.0987622	-0.167364	0.7477	0.947587	no
2610002M06Rik	2610002M06Rik	2610002M06Rik	X:107782750-107816334	Enterococcushirae	Control	OK	4.16275	2.39862	-0.795333	-1.2696	0.01875	0.454503	no
2610005L07Rik	2610005L07Rik	2610005L07Rik	8:20385781-20424814	Enterococcushirae	Control	OK	13.9657	18.6744	0.419167	0.759369	0.15045	0.733153	no
2610008E11Rik	2610008E11Rik	2610008E11Rik	10:79064373-79097600	Enterococcushirae	Control	OK	8.04293	9.35321	0.21774	0.374116	0.4795	0.882088	no
2610015P09Rik	2610015P09Rik	2610015P09Rik	16:43889901-43964314	Enterococcushirae	Control	OK	5.86564	8.9525	0.610004	1.00391	0.0623	0.639325	no
2610016A17Rik	2610016A17Rik	2610016A17Rik	19:25671133-25672239	Enterococcushirae	Control	NOTEST	0.210524	1.3949	2.72811	0	1	1	no
2610017I09Rik	2610017I09Rik	2610017I09Rik	1:42648199-42694825	Enterococcushirae	Control	NOTEST	1.62836	1.75097	0.104738	0	1	1	no
2610018G03Rik	2610018G03Rik	2610018G03Rik	X:50841435-50891856	Enterococcushirae	Control	OK	4.0189	3.33501	-0.269109	-0.345515	0.5133	0.891385	no
2610019E17Rik	2610019E17Rik	2610019E17Rik	17:24528250-24528744	Enterococcushirae	Control	OK	7.60402	11.6664	0.617524	0.543406	0.40415	0.85278	no
2610019F03Rik	2610019F03Rik	2610019F03Rik	8:13952007-13974777	Enterococcushirae	Control	NOTEST	0.890256	1.22542	0.460986	0	1	1	no
2610020C07Rik	2610020C07Rik	2610020C07Rik	16:11203382-11254325	Enterococcushirae	Control	OK	2.35624	1.79788	-0.390188	-0.117484	0.85285	0.971421	no
2610020H08Rik	2610020H08Rik	2610020H08Rik	7:119794129-119848943	Enterococcushirae	Control	OK	5.7794	7.54217	0.384061	0.54283	0.31325	0.814832	no
2610021A01Rik	2610021A01Rik	2610021A01Rik	7:41599260-41628533	Enterococcushirae	Control	OK	5.10274	5.62672	0.141021	0.235884	0.66135	0.92474	no
2610021K21Rik	2610021K21Rik	2610021K21Rik	12:99717530-99883442	Enterococcushirae	Control	OK	3.52274	3.25751	-0.112928	-0.143327	0.79495	0.956324	no
2610027K06Rik	2610027K06Rik	2610027K06Rik	11:85353163-85832388	Enterococcushirae	Control	OK	3.53247	2.22716	-0.665471	-0.294342	0.646	0.919819	no
2610027L16Rik	2610027L16Rik	2610027L16Rik	14:55745692-55758424	Enterococcushirae	Control	OK	13.6642	9.79483	-0.480304	-0.804327	0.1324	0.721165	no
2610028E06Rik	2610028E06Rik	2610028E06Rik	4:125887850-125922310	Enterococcushirae	Control	NOTEST	0.493952	0.477244	-0.0496448	0	1	1	no
2610028H24Rik	2610028H24Rik	2610028H24Rik	10:76449080-76515857	Enterococcushirae	Control	NOTEST	0.341562	0.414056	0.277677	0	1	1	no
2610029G23Rik	2610029G23Rik	2610029G23Rik	X:105079774-105085186	Enterococcushirae	Control	OK	11.5673	8.49176	-0.445913	-0.766552	0.14345	0.730752	no
2610029I01Rik	2610029I01Rik	2610029I01Rik	4:21757381-21767211	Enterococcushirae	Control	OK	7.90742	6.08429	-0.378118	-0.530346	0.32565	0.820594	no
2610034B18Rik	2610034B18Rik	2610034B18Rik	7:79925358-79935264	Enterococcushirae	Control	OK	18.2772	15.1803	-0.267846	-0.467827	0.38055	0.844585	no
2610034M16Rik	2610034M16Rik	2610034M16Rik	17:58878807-58991375	Enterococcushirae	Control	NOTEST	0.163334	0.276317	0.758502	0	1	1	no
2610035D17Rik	2610035D17Rik	2610035D17Rik	11:113043905-113201838	Enterococcushirae	Control	OK	12.3307	12.9535	0.0710935	0.111028	0.8355	0.967346	no
2610035F20Rik	2610035F20Rik	2610035F20Rik	14:122470376-122475199	Enterococcushirae	Control	NOTEST	0.45554	0.46285	0.0229688	0	1	1	no
2610037D02Rik	2610037D02Rik	2610037D02Rik	15:96182799-96203470	Enterococcushirae	Control	NOTEST	0.395399	0.519065	0.392605	0	1	1	no
2610039C10Rik	2610039C10Rik	2610039C10Rik	16:90719311-90727371	Enterococcushirae	Control	OK	15.4931	13.0268	-0.250146	-0.376153	0.48	0.882208	no
2610042L04Rik	2610042L04Rik	2610042L04Rik	14:4334762-4354687	Enterococcushirae	Control	NOTEST	0.977369	1.30819	0.420596	0	1	1	no
2610044O15Rik	2610044O15Rik	2610044O15Rik	8:129216614-129234003	Enterococcushirae	Control	OK	9.70623	8.53807	-0.185001	-0.27507	0.6008	0.910241	no
2610100L16Rik	2610100L16Rik	2610100L16Rik	3:17789920-17800071	Enterococcushirae	Control	NOTEST	0.382353	0.412891	0.110854	0	1	1	no
2610101N10Rik	2610101N10Rik	2610101N10Rik	9:95456893-95511996	Enterococcushirae	Control	OK	10.6644	10.7721	0.0144974	0.0267087	0.96165	0.991059	no
2610109H07Rik	2610109H07Rik	2610109H07Rik	4:148098436-148130698	Enterococcushirae	Control	OK	4.38409	2.37854	-0.882197	-1.35149	0.0123	0.38949	no
2610203C20Rik	2610203C20Rik	2610203C20Rik	9:41474936-41615185	Enterococcushirae	Control	OK	19.4523	41.8828	1.10642	1.64425	0.00355	0.238716	no
2610203C22Rik	2610203C22Rik	2610203C22Rik	1:9548045-9631092	Enterococcushirae	Control	NOTEST	0.907739	0.31733	-1.51629	0	1	1	no
2610204G22Rik	2610204G22Rik	2610204G22Rik	4:155761191-155763560	Enterococcushirae	Control	OK	5.95071	3.79396	-0.649357	-0.607065	0.25005	0.788202	no
2610206C17Rik	2610206C17Rik	2610206C17Rik	7:84689639-84776549	Enterococcushirae	Control	NOTEST	1.72834	1.92831	0.157951	0	1	1	no
2610301B20Rik	2610301B20Rik	2610301B20Rik	4:10874497-10899425	Enterococcushirae	Control	OK	12.6296	12.0699	-0.0653946	-0.112323	0.8354	0.967346	no
2610301G19Rik	2610301G19Rik	2610301G19Rik	14:70100144-70153791	Enterococcushirae	Control	OK	26.5615	21.2535	-0.321639	-0.44312	0.41515	0.855387	no
2610305D13Rik	2610305D13Rik	2610305D13Rik	4:147611935-147642551	Enterococcushirae	Control	NOTEST	1.08858	0.739329	-0.558154	0	1	1	no
2610306M01Rik	2610306M01Rik	2610306M01Rik	6:86848406-86849440	Enterococcushirae	Control	OK	5.00315	5.83127	0.220974	0.249672	0.65035	0.921655	no
2610307P16Rik	2610307P16Rik	2610307P16Rik	13:28460033-28885422	Enterococcushirae	Control	OK	2.57187	2.76006	0.101879	0.130224	0.8076	0.959186	no
2610316D01Rik	2610316D01Rik	2610316D01Rik	3:45280438-45378260	Enterococcushirae	Control	NOTEST	0.131838	0	#NAME?	0	1	1	no
2610318N02Rik	2610318N02Rik	2610318N02Rik	16:17113397-17125106	Enterococcushirae	Control	OK	5.50025	4.49443	-0.291357	-0.351222	0.4996	0.887241	no
2610507B11Rik	2610507B11Rik	2610507B11Rik	11:78261753-78290625	Enterococcushirae	Control	OK	35.4058	31.5538	-0.166171	-0.25907	0.6156	0.91427	no
2610507I01Rik	2610507I01Rik	2610507I01Rik	11:59197792-59202431	Enterococcushirae	Control	OK	7.43539	7.30888	-0.0247571	-0.0396558	0.9404	0.989451	no
2610524H06Rik	2610524H06Rik	2610524H06Rik	5:114821936-114823468	Enterococcushirae	Control	OK	13.3806	15.2509	0.188751	0.272009	0.60905	0.911605	no
2610528A11Rik	2610528A11Rik	2610528A11Rik	14:37102139-37110101	Enterococcushirae	Control	OK	23.2481	44.8073	0.94662	1.49206	0.0062	0.309549	no
2610528E23Rik	2610528E23Rik	2610528E23Rik	16:57301999-57606867	Enterococcushirae	Control	OK	7.03438	7.14053	0.0216077	0.00660818	0.98395	0.995282	no
2610528J11Rik	2610528J11Rik	2610528J11Rik	4:118527274-118530217	Enterococcushirae	Control	NOTEST	0.443831	0.594735	0.422238	0	1	1	no
2700007P21Rik	2700007P21Rik	2700007P21Rik	2:106962528-106974397	Enterococcushirae	Control	OK	12.5512	13.3641	0.0905375	0.16209	0.7626	0.951382	no
2700012I20Rik	2700012I20Rik	2700012I20Rik	9:57072039-57128368	Enterococcushirae	Control	NOTEST	2.01326	1.13105	-0.831869	0	1	1	no
2700023E23Rik	2700023E23Rik	2700023E23Rik	5:74093082-74094336	Enterococcushirae	Control	OK	8.70114	13.1403	0.594724	0.786192	0.1332	0.722061	no
2700029M09Rik	2700029M09Rik	2700029M09Rik	8:60890450-60907572	Enterococcushirae	Control	OK	21.5489	17.5704	-0.294466	-0.480249	0.376	0.843263	no
2700033N17Rik	2700033N17Rik	2700033N17Rik	2:116066215-116067444	Enterococcushirae	Control	OK	5.40054	8.49236	0.653062	0.681617	0.20605	0.76788	no
2700038G22Rik	2700038G22Rik	2700038G22Rik	5:23850596-23855033	Enterococcushirae	Control	OK	4.74685	9.01249	0.924955	1.20162	0.0249	0.494287	no
2700046A07Rik	2700046A07Rik	2700046A07Rik	18:62751673-62756347	Enterococcushirae	Control	NOTEST	0.275969	0.102888	-1.42343	0	1	1	no
2700046G09Rik	2700046G09Rik	2700046G09Rik	19:32389215-32391184	Enterococcushirae	Control	OK	3.45003	4.24194	0.298117	0.368641	0.4939	0.885992	no
2700049A03Rik	2700049A03Rik	2700049A03Rik	12:71136847-71243303	Enterococcushirae	Control	OK	4.63349	6.03181	0.380492	0.644935	0.232	0.777711	no
2700050L05Rik	2700050L05Rik	2700050L05Rik	7:133637674-133673017	Enterococcushirae	Control	OK	5.2485	6.06717	0.209119	0.360416	0.50605	0.889782	no
2700054A10Rik	2700054A10Rik	2700054A10Rik	17:13487020-13554094	Enterococcushirae	Control	OK	2.44918	2.88979	0.238664	0.32201	0.54845	0.89961	no
2700060E02Rik	2700060E02Rik	2700060E02Rik	14:19751256-19823823	Enterococcushirae	Control	OK	55.0053	40.9124	-0.427035	-0.537846	0.30685	0.811328	no
2700062C07Rik	2700062C07Rik	2700062C07Rik	18:24470870-24477767	Enterococcushirae	Control	OK	23.0177	16.3836	-0.490492	-0.76873	0.13985	0.728628	no
2700069I18Rik	2700069I18Rik	2700069I18Rik	3:5177822-5415855	Enterococcushirae	Control	OK	4.92447	4.66749	-0.0773206	-0.0369464	0.95685	0.990192	no
2700070H01Rik	2700070H01Rik	2700070H01Rik	14:63055072-63058149	Enterococcushirae	Control	OK	6.04864	8.37155	0.468884	0.660544	0.21645	0.768102	no
2700078E11Rik	2700078E11Rik	2700078E11Rik	19:60524695-60581023	Enterococcushirae	Control	OK	8.13424	6.63531	-0.293845	-0.520224	0.3319	0.824314	no
2700081L22Rik	2700081L22Rik	2700081L22Rik	4:52430283-52438964	Enterococcushirae	Control	NOTEST	0.349066	0	#NAME?	0	1	1	no
2700081O15Rik	2700081O15Rik	2700081O15Rik	19:7417624-7483289	Enterococcushirae	Control	OK	7.18824	12.646	0.814974	0.509837	0.36105	0.838098	no
2700086A05Rik	2700086A05Rik	2700086A05Rik	6:52165673-52213597	Enterococcushirae	Control	NOTEST	1.34338	1.28487	-0.0642438	0	1	1	no
2700089E24Rik	2700089E24Rik	2700089E24Rik	6:133105238-133107747	Enterococcushirae	Control	OK	31.419	22.7559	-0.465394	-0.860991	0.11525	0.697381	no
2700089I24Rik	2700089I24Rik	2700089I24Rik	19:59493135-59559391	Enterococcushirae	Control	NOTEST	0.209013	0.242169	0.212418	0	1	1	no
2700090O03Rik	2700090O03Rik	2700090O03Rik	8:33731913-33777173	Enterococcushirae	Control	OK	4.37407	2.52399	-0.793271	-0.275433	0.72625	0.944396	no
2700094K13Rik	2700094K13Rik	2700094K13Rik	2:84669220-84670708	Enterococcushirae	Control	OK	69.9597	62.9821	-0.151581	-0.24632	0.64995	0.921655	no
2700097O09Rik	2700097O09Rik	2700097O09Rik	12:55045660-55080110	Enterococcushirae	Control	OK	15.067	15.8016	0.0686728	0.0893206	0.8686	0.975931	no
2700099C18Rik	2700099C18Rik	2700099C18Rik	17:94750099-94834799	Enterococcushirae	Control	OK	3.86693	8.27973	1.09839	1.1177	0.0502	0.615074	no
2810001G20Rik	2810001G20Rik	2810001G20Rik	11:64079483-64083259	Enterococcushirae	Control	OK	9.06768	10.4218	0.200799	0.257297	0.6268	0.916753	no
2810002D19Rik	2810002D19Rik	2810002D19Rik	2:94406706-94411682	Enterococcushirae	Control	OK	7.13323	4.39127	-0.699916	-0.933664	0.08115	0.668284	no
2810002N01Rik	2810002N01Rik	2810002N01Rik	12:111713268-111755055	Enterococcushirae	Control	OK	36.2761	23.1901	-0.645509	-1.04887	0.0487	0.613414	no
2810004N23Rik	2810004N23Rik	2810004N23Rik	8:124839354-124863029	Enterococcushirae	Control	OK	18.9934	19.7503	0.0563732	0.0915402	0.865	0.975027	no
2810006K23Rik	2810006K23Rik	2810006K23Rik	5:124250958-124341844	Enterococcushirae	Control	OK	9.18091	10.0118	0.124988	0.124953	0.81315	0.96106	no
2810007J24Rik	2810007J24Rik	2810007J24Rik	7:14410685-14446587	Enterococcushirae	Control	NOTEST	0.134209	0.0370547	-1.85675	0	1	1	no
2810008D09Rik	2810008D09Rik	2810008D09Rik	11:117076782-117078955	Enterococcushirae	Control	OK	111.142	197.23	0.82748	1.40754	0.0086	0.338133	no
2810008M24Rik	2810008M24Rik	2810008M24Rik	13:108044473-108049146	Enterococcushirae	Control	OK	28.5397	25.0927	-0.185706	-0.339362	0.5307	0.895596	no
2810011L19Rik	2810011L19Rik	2810011L19Rik	12:105336593-105383932	Enterococcushirae	Control	NOTEST	0.917763	0.824971	-0.153779	0	1	1	no
2810013P06Rik	2810013P06Rik	2810013P06Rik	8:123042574-123044602	Enterococcushirae	Control	OK	13.8433	16.2806	0.23397	0.400608	0.45475	0.870507	no
2810021B07Rik	2810021B07Rik	2810021B07Rik	13:17695412-17699105	Enterococcushirae	Control	OK	12.5003	11.033	-0.180133	-0.311771	0.56575	0.903341	no
2810021J22Rik	2810021J22Rik	2810021J22Rik	11:58867239-58884338	Enterococcushirae	Control	OK	3.96414	4.66823	0.235869	0.380639	0.48285	0.882923	no
2810025M15Rik	2810025M15Rik	2810025M15Rik	1:157135182-157420236	Enterococcushirae	Control	OK	15.0124	18.4301	0.295916	0.230848	0.67105	0.929179	no
2810029C07Rik	2810029C07Rik	2810029C07Rik	12:111572316-111574402	Enterococcushirae	Control	OK	2.55536	3.37307	0.400533	0.479611	0.3764	0.843465	no
2810030D12Rik	2810030D12Rik	2810030D12Rik	8:13200700-13207713	Enterococcushirae	Control	NOTEST	0.434277	0.148648	-1.54671	0	1	1	no
2810030E01Rik	2810030E01Rik	2810030E01Rik	2:18044086-18048449	Enterococcushirae	Control	OK	2.61342	2.45361	-0.0910346	-0.124926	0.8183	0.961399	no
2810032G03Rik	2810032G03Rik	2810032G03Rik	12:5376501-5416132	Enterococcushirae	Control	NOTEST	1.14829	1.74668	0.605133	0	1	1	no
2810039B14Rik	2810039B14Rik	2810039B14Rik	15:75643485-75647436	Enterococcushirae	Control	NOTEST	1.20279	0.794186	-0.598835	0	1	1	no
2810046L04Rik	2810046L04Rik	2810046L04Rik	3:53463816-53481755	Enterococcushirae	Control	OK	5.12535	6.90311	0.429595	0.715716	0.17735	0.754879	no
2810047C21Rik1	2810047C21Rik1	2810047C21Rik1	7:8086046-8093037	Enterococcushirae	Control	OK	3.00499	4.39323	0.547922	0.669276	0.20625	0.76788	no
2810049E08Rik	2810049E08Rik	2810049E08Rik	13:83891207-83928710	Enterococcushirae	Control	NOTEST	1.51605	1.33703	-0.181282	0	1	1	no
2810055F11Rik	2810055F11Rik	2810055F11Rik	12:72073427-72085313	Enterococcushirae	Control	OK	8.80721	6.742	-0.385507	-0.540903	0.29895	0.809655	no
2810055G20Rik	2810055G20Rik	2810055G20Rik	16:77329327-77558428	Enterococcushirae	Control	NOTEST	0.853849	1.15599	0.437076	0	1	1	no
2810402E24Rik	2810402E24Rik	2810402E24Rik	14:20641008-20643538	Enterococcushirae	Control	OK	5.90452	7.59022	0.362324	0.428768	0.4191	0.857181	no
2810403A07Rik	2810403A07Rik	2810403A07Rik	3:88685793-88712933	Enterococcushirae	Control	OK	38.4426	38.4491	0.000244456	0.000441731	0.99925	0.999537	no
2810403D21Rik	2810403D21Rik	2810403D21Rik	X:108834477-108886896	Enterococcushirae	Control	NOTEST	1.27248	0.27162	-2.22797	0	1	1	no
2810404M03Rik	2810404M03Rik	2810404M03Rik	8:41827266-42046202	Enterococcushirae	Control	NOTEST	0.430241	0.827541	0.943687	0	1	1	no
2810405F15Rik	2810405F15Rik	2810405F15Rik	2:116067967-116085910	Enterococcushirae	Control	NOTEST	0.563852	1.91775	1.76603	0	1	1	no
2810405K02Rik	2810405K02Rik	2810405K02Rik	4:154896429-154899043	Enterococcushirae	Control	OK	7.67533	7.10561	-0.111269	-0.123474	0.8231	0.963405	no
2810407A14Rik	2810407A14Rik	2810407A14Rik	16:87784074-87793601	Enterococcushirae	Control	OK	2.67068	3.83205	0.520908	0.616296	0.24645	0.785499	no
2810407C02Rik	2810407C02Rik	2810407C02Rik	3:58576657-58593544	Enterococcushirae	Control	OK	8.27317	6.95161	-0.251094	-0.429103	0.413	0.855029	no
2810408A11Rik	2810408A11Rik	2810408A11Rik	11:69897357-69900986	Enterococcushirae	Control	OK	4.30113	4.10675	-0.0667197	-0.0832464	0.8767	0.976999	no
2810408I11Rik	2810408I11Rik	2810408I11Rik	1:64679868-64690659	Enterococcushirae	Control	OK	2.82292	2.44389	-0.208011	-0.179862	0.72765	0.944404	no
2810408M09Rik	2810408M09Rik	2810408M09Rik	2:165490111-165493314	Enterococcushirae	Control	OK	12.7452	11.8463	-0.105509	-0.171759	0.74475	0.946464	no
2810410L24Rik	2810410L24Rik	2810410L24Rik	11:120185342-120189856	Enterococcushirae	Control	NOTEST	1.32778	1.50482	0.180568	0	1	1	no
2810417H13Rik	2810417H13Rik	2810417H13Rik	9:65828925-65908794	Enterococcushirae	Control	OK	18.8291	19.2428	0.0313509	0.0391753	0.945	0.990155	no
2810422J05Rik	2810422J05Rik	2810422J05Rik	8:70513395-70523180	Enterococcushirae	Control	OK	34.1445	34.8181	0.0281848	0.0501652	0.92285	0.984879	no
2810422O20Rik	2810422O20Rik	2810422O20Rik	1:163994944-163997243	Enterococcushirae	Control	OK	4.37521	2.69484	-0.699153	-0.813397	0.13065	0.719557	no
2810428I15Rik	2810428I15Rik	2810428I15Rik	8:70504295-70506739	Enterococcushirae	Control	OK	70.5181	49.8136	-0.501452	-0.835094	0.11715	0.698783	no
2810429I04Rik	2810429I04Rik	2810429I04Rik	13:3478302-3492398	Enterococcushirae	Control	NOTEST	1.39766	1.21964	-0.196563	0	1	1	no
2810432D09Rik	2810432D09Rik	2810432D09Rik	4:41712032-41713517	Enterococcushirae	Control	OK	19.9595	15.7427	-0.34239	-0.483163	0.3721	0.841423	no
2810432L12Rik	2810432L12Rik	2810432L12Rik	4:49584505-49597870	Enterococcushirae	Control	OK	2.50881	3.15371	0.330048	0.435277	0.41695	0.856627	no
2810433D01Rik	2810433D01Rik	2810433D01Rik	11:102619506-102624416	Enterococcushirae	Control	OK	8.94651	8.83325	-0.0183812	-0.0262867	0.95855	0.990704	no
2810442I21Rik	2810442I21Rik	2810442I21Rik	11:16936722-16951093	Enterococcushirae	Control	NOTEST	0.935229	1.34762	0.527021	0	1	1	no
2810442N19Rik	2810442N19Rik	2810442N19Rik	1:161987301-162478034	Enterococcushirae	Control	NOTEST	2.1265	1.46638	-0.536216	0	1	1	no
2810453I06Rik	2810453I06Rik	2810453I06Rik	5:143548705-143564525	Enterococcushirae	Control	OK	6.84486	6.32313	-0.114383	-0.168816	0.7553	0.949718	no
2810454H06Rik	2810454H06Rik	2810454H06Rik	6:134897960-134900785	Enterococcushirae	Control	OK	2.0095	2.32583	0.210904	0.259338	0.6184	0.914803	no
2810459M11Rik	2810459M11Rik	2810459M11Rik	1:86045862-86055456	Enterococcushirae	Control	NOTEST	1.18979	1.61318	0.439205	0	1	1	no
2810468N07Rik	2810468N07Rik	2810468N07Rik	17:25570810-25575043	Enterococcushirae	Control	OK	2.17249	3.42682	0.657517	0.712134	0.1932	0.760338	no
2810471M01Rik	2810471M01Rik	2810471M01Rik	11:28681563-28693276	Enterococcushirae	Control	NOTEST	0.590819	0.284778	-1.05288	0	1	1	no
2810474O19Rik	2810474O19Rik	2810474O19Rik	6:149309413-149335663	Enterococcushirae	Control	OK	19.557	21.4477	0.133136	0.226333	0.66195	0.924886	no
2900002K06Rik	2900002K06Rik	2900002K06Rik	X:8138974-8147964	Enterococcushirae	Control	OK	3.26407	4.63917	0.507196	0.136769	0.83325	0.966717	no
2900005J15Rik	2900005J15Rik	2900005J15Rik	5:25100974-25103007	Enterococcushirae	Control	OK	3.95612	3.55933	-0.152479	-0.201524	0.708	0.939945	no
2900006K08Rik	2900006K08Rik	2900006K08Rik	12:84409067-84450950	Enterococcushirae	Control	OK	1.39732	2.41398	0.788753	0.319942	0.58295	0.90849	no
2900008C10Rik	2900008C10Rik	2900008C10Rik	X:12036736-12160355	Enterococcushirae	Control	NOTEST	0.964164	0.787811	-0.291429	0	1	1	no
2900009J06Rik	2900009J06Rik	2900009J06Rik	1:127729412-127774054	Enterococcushirae	Control	NOTEST	0.569467	0.307771	-0.887754	0	1	1	no
2900010M23Rik	2900010M23Rik	2900010M23Rik	17:27122664-27133891	Enterococcushirae	Control	OK	204.38	174.366	-0.229134	-0.39902	0.4503	0.869397	no
2900011O08Rik	2900011O08Rik	2900011O08Rik	16:13986636-14101494	Enterococcushirae	Control	OK	4.78032	7.19239	0.589366	0.880543	0.09965	0.681709	no
2900026A02Rik	2900026A02Rik	2900026A02Rik	5:113086322-113163313	Enterococcushirae	Control	OK	7.91961	5.30465	-0.578172	-1.0174	0.0591	0.631524	no
2900041M22Rik	2900041M22Rik	2900041M22Rik	11:117611246-117613417	Enterococcushirae	Control	NOTEST	1.53745	1.69743	0.142818	0	1	1	no
2900052N01Rik	2900052N01Rik	2900052N01Rik	9:46913602-46927366	Enterococcushirae	Control	NOTEST	0.461903	0.435294	-0.0855993	0	1	1	no
2900053A13Rik	2900053A13Rik	2900053A13Rik	8:3621550-3625545	Enterococcushirae	Control	OK	13.4556	8.52153	-0.659019	-0.924037	0.08565	0.669211	no
2900055J20Rik	2900055J20Rik	2900055J20Rik	18:40256961-40257703	Enterococcushirae	Control	OK	4.4139	6.86551	0.637311	0.65703	0.2203	0.770858	no
2900056M20Rik	2900056M20Rik	2900056M20Rik	X:152294827-152327493	Enterococcushirae	Control	OK	3.79427	3.70321	-0.0350454	-0.054576	0.9221	0.984879	no
2900057B20Rik	2900057B20Rik	2900057B20Rik	18:75820177-76148564	Enterococcushirae	Control	NOTEST	0.91059	1.20712	0.406699	0	1	1	no
2900060B14Rik	2900060B14Rik	2900060B14Rik	1:118389057-118609462	Enterococcushirae	Control	OK	12.5431	14.9758	0.255744	0.0978834	0.9112	0.982993	no
2900064A13Rik	2900064A13Rik	2900064A13Rik	2:112455024-112467436	Enterococcushirae	Control	OK	81.0006	56.7943	-0.512185	-0.92183	0.08505	0.669211	no
2900076A07Rik	2900076A07Rik	2900076A07Rik	7:81523549-81531498	Enterococcushirae	Control	OK	4.11415	6.69486	0.702462	0.776	0.1546	0.735289	no
2900079G21Rik	2900079G21Rik	2900079G21Rik	9:112065090-112280333	Enterococcushirae	Control	NOTEST	0.342425	0.396864	0.212856	0	1	1	no
2900092C05Rik	2900092C05Rik	2900092C05Rik	7:12512550-12556323	Enterococcushirae	Control	NOTEST	1.24382	0.914561	-0.443628	0	1	1	no
2900092D14Rik	2900092D14Rik	2900092D14Rik	1:42700335-42703176	Enterococcushirae	Control	OK	2.65083	2.25116	-0.235778	-0.298505	0.578	0.906752	no
2900092E17Rik	2900092E17Rik	2900092E17Rik	7:127015050-127021211	Enterococcushirae	Control	OK	23.6582	24.9721	0.0779763	0.0777498	0.8826	0.977931	no
2900093L17Rik	2900093L17Rik	2900093L17Rik	4:45184905-45285936	Enterococcushirae	Control	OK	6.89659	13.9786	1.01926	0.634141	0.25455	0.791101	no
2900097C17Rik	2900097C17Rik	2900097C17Rik	2:156388062-156392979	Enterococcushirae	Control	OK	55.7528	43.2977	-0.364752	-0.605713	0.25885	0.791765	no
3000002C10Rik	3000002C10Rik	3000002C10Rik	9:109830152-109831431	Enterococcushirae	Control	OK	6.50063	6.67595	0.0383917	0.051028	0.9229	0.984879	no
3010001F23Rik	3010001F23Rik	3010001F23Rik	X:152368571-152416702	Enterococcushirae	Control	NOTEST	0.33486	0.631076	0.914255	0	1	1	no
3010003L21Rik	3010003L21Rik	3010003L21Rik	6:148921056-148947129	Enterococcushirae	Control	OK	2.13144	1.79875	-0.244837	-0.107353	0.88125	0.977931	no
3010026O09Rik	3010026O09Rik	3010026O09Rik	11:50174850-50200115	Enterococcushirae	Control	OK	12.1741	10.6505	-0.192897	-0.278603	0.60175	0.910241	no
3010033K07Rik	3010033K07Rik	3010033K07Rik	8:108553239-108584673	Enterococcushirae	Control	OK	4.86827	5.9527	0.290137	0.326777	0.5504	0.90019	no
3100003L05Rik	3100003L05Rik	3100003L05Rik	7:124625669-124708935	Enterococcushirae	Control	OK	1.46094	4.24422	1.5386	1.28057	0.05375	0.625029	no
3110001D03Rik	3110001D03Rik	3110001D03Rik	4:75277353-75278286	Enterococcushirae	Control	OK	28.2686	20.0639	-0.494603	-0.726966	0.16975	0.749078	no
3110001I22Rik	3110001I22Rik	3110001I22Rik	16:13671857-13703612	Enterococcushirae	Control	OK	9.54365	10.0607	0.0761225	0.0506577	0.9253	0.985341	no
3110002H16Rik	3110002H16Rik	3110002H16Rik	18:12168729-12236386	Enterococcushirae	Control	OK	22.1805	18.4082	-0.268945	-0.335699	0.5223	0.891633	no
3110003A17Rik	3110003A17Rik	3110003A17Rik	10:18011259-18023252	Enterococcushirae	Control	OK	52.8341	34.4234	-0.61808	-1.04015	0.0576	0.627926	no
3110006O06Rik	3110006O06Rik	3110006O06Rik	13:78171615-78182973	Enterococcushirae	Control	NOTEST	0.318198	0.161555	-0.977899	0	1	1	no
3110007F17Rik	3110007F17Rik	3110007F17Rik	X:123103558-123143293	Enterococcushirae	Control	NOTEST	1.41023	0.918937	-0.617893	0	1	1	no
3110009E18Rik	3110009E18Rik	3110009E18Rik	1:120121186-120188189	Enterococcushirae	Control	OK	6.87586	8.59254	0.321544	0.318189	0.55665	0.901896	no
3110009F21Rik	3110009F21Rik	3110009F21Rik	12:110151653-110158073	Enterococcushirae	Control	NOTEST	1.00411	0.852642	-0.235902	0	1	1	no
3110009M11Rik	3110009M11Rik	3110009M11Rik	7:83864341-83865534	Enterococcushirae	Control	NOTEST	0.537687	0.913059	0.763942	0	1	1	no
3110015C05Rik	3110015C05Rik	3110015C05Rik	13:111211468-111229431	Enterococcushirae	Control	NOTEST	1.01688	1.07587	0.0813491	0	1	1	no
3110018I06Rik	3110018I06Rik	3110018I06Rik	12:107488637-107489636	Enterococcushirae	Control	NOTEST	0.787323	1.18479	0.589604	0	1	1	no
3110021A11Rik	3110021A11Rik	3110021A11Rik	6:119848192-119849029	Enterococcushirae	Control	OK	4.06333	7.35998	0.857038	0.896674	0.09075	0.670472	no
3110021N24Rik	3110021N24Rik	3110021N24Rik	4:108639258-108781904	Enterococcushirae	Control	OK	2.54029	3.17741	0.322859	0.287564	0.6059	0.911235	no
3110035E14Rik	3110035E14Rik	3110035E14Rik	1:9548045-9631092	Enterococcushirae	Control	OK	3.70712	5.25451	0.503257	0.650289	0.2362	0.781422	no
3110039I08Rik	3110039I08Rik	3110039I08Rik	9:41376560-41432079	Enterococcushirae	Control	NOTEST	0.727215	0.604087	-0.267626	0	1	1	no
3110039M20Rik	3110039M20Rik	3110039M20Rik	12:49389651-49407346	Enterococcushirae	Control	OK	64.1408	44.1287	-0.539523	-0.657716	0.24655	0.785499	no
3110040M04Rik	3110040M04Rik	3110040M04Rik	1:151204120-151205794	Enterococcushirae	Control	OK	1.77073	2.95987	0.741193	0.791257	0.1397	0.728343	no
3110040N11Rik	3110040N11Rik	3110040N11Rik	7:81782186-81789453	Enterococcushirae	Control	OK	17.9997	15.2701	-0.237264	-0.327229	0.546	0.899076	no
3110043A19Rik	3110043A19Rik	3110043A19Rik	11:61504380-61505059	Enterococcushirae	Control	NOTEST	0.349821	0.537357	0.619265	0	1	1	no
3110043O21Rik	3110043O21Rik	3110043O21Rik	4:35191281-35235719	Enterococcushirae	Control	OK	8.70012	9.95485	0.194364	0.333347	0.5289	0.895231	no
3110045C21Rik	3110045C21Rik	3110045C21Rik	1:169969408-170088944	Enterococcushirae	Control	OK	5.04697	5.5852	0.14619	0.0463101	0.9475	0.990192	no
3110047P20Rik	3110047P20Rik	3110047P20Rik	5:63649102-63810546	Enterococcushirae	Control	OK	2.33301	2.69346	0.207271	0.335857	0.5202	0.891585	no
3110052M02Rik	3110052M02Rik	3110052M02Rik	17:21650610-21664966	Enterococcushirae	Control	OK	2.34938	2.65334	0.175527	0.254181	0.636	0.918143	no
3110053B16Rik	3110053B16Rik	3110053B16Rik	12:20874094-20877071	Enterococcushirae	Control	OK	4.77586	2.66455	-0.841871	-0.762294	0.14695	0.73165	no
3110056K07Rik	3110056K07Rik	3110056K07Rik	12:70974622-71015823	Enterococcushirae	Control	OK	15.4941	17.1986	0.150576	0.0472148	0.9048	0.981886	no
3110056O03Rik	3110056O03Rik	3110056O03Rik	10:80855274-80868708	Enterococcushirae	Control	OK	23.7976	21.3561	-0.156167	-0.285805	0.58905	0.90849	no
3110057O12Rik	3110057O12Rik	3110057O12Rik	3:40894276-40936307	Enterococcushirae	Control	OK	2.48927	4.07706	0.711804	0.745456	0.1613	0.741037	no
3110062M04Rik	3110062M04Rik	3110062M04Rik	6:34863145-34878065	Enterococcushirae	Control	OK	32.7644	18.3835	-0.833719	-1.43496	0.01045	0.36534	no
3110070M22Rik	3110070M22Rik	3110070M22Rik	13:119487256-119610459	Enterococcushirae	Control	OK	2.95518	2.27611	-0.376677	-0.231656	0.6554	0.923268	no
3110079O15Rik	3110079O15Rik	3110079O15Rik	1:87470263-87475459	Enterococcushirae	Control	NOTEST	0	0.516904	inf	0	1	1	no
3110082D06Rik	3110082D06Rik	3110082D06Rik	17:42315946-42507741	Enterococcushirae	Control	OK	3.56857	3.90018	0.128195	0.199531	0.71575	0.941678	no
3110082I17Rik	3110082I17Rik	3110082I17Rik	5:139359738-139460534	Enterococcushirae	Control	OK	11.634	12.7889	0.136547	0.114128	0.8309	0.965655	no
3110082J24Rik	3110082J24Rik	3110082J24Rik	5:30103583-30154980	Enterococcushirae	Control	OK	2.55323	1.19406	-1.09645	-0.188116	0.60215	0.910241	no
3110099E03Rik	3110099E03Rik	3110099E03Rik	2:115493512-115512201	Enterococcushirae	Control	NOTEST	0.535418	0.352717	-0.602152	0	1	1	no
3200001D21Rik	3200001D21Rik	3200001D21Rik	12:88360800-88461718	Enterococcushirae	Control	NOTEST	1.62698	2.12663	0.386378	0	1	1	no
3200002M19Rik	3200002M19Rik	3200002M19Rik	7:101896414-101899543	Enterococcushirae	Control	OK	27.0174	29.0629	0.105292	0.170145	0.7518	0.949024	no
3222401L13Rik	3222401L13Rik	3222401L13Rik	18:37655689-37658680	Enterococcushirae	Control	NOTEST	1.89677	1.48985	-0.348375	0	1	1	no
3230401D17Rik	3230401D17Rik	3230401D17Rik	2:163405821-163419470	Enterococcushirae	Control	OK	14.2649	15.4094	0.11135	0.183058	0.73015	0.944404	no
3300002A11Rik	3300002A11Rik	3300002A11Rik	12:99195093-99450074	Enterococcushirae	Control	NOTEST	0.548357	0.651457	0.248554	0	1	1	no
3300002I08Rik	3300002I08Rik	3300002I08Rik	2:150310936-150362765	Enterococcushirae	Control	NOTEST	0.904191	1.64165	0.860449	0	1	1	no
3300005D01Rik	3300005D01Rik	3300005D01Rik	17:5798656-5803242	Enterococcushirae	Control	OK	2.59256	3.28609	0.341995	0.323719	0.52915	0.895231	no
3425401B19Rik	3425401B19Rik	3425401B19Rik	14:32659118-32685272	Enterococcushirae	Control	NOTEST	0.79339	0.907628	0.194071	0	1	1	no
3632451O06Rik	3632451O06Rik	3632451O06Rik	14:49682018-49783367	Enterococcushirae	Control	OK	2.93881	1.79008	-0.715211	-0.858642	0.1165	0.698763	no
3632454L22Rik	3632454L22Rik	3632454L22Rik	X:135022409-135060336	Enterococcushirae	Control	OK	4.81267	5.42227	0.17206	0.25035	0.637	0.918143	no
3830403N18Rik	3830403N18Rik	3830403N18Rik	X:56136571-56153496	Enterococcushirae	Control	OK	38.638	25.7475	-0.585587	-0.94587	0.0752	0.657063	no
3830406C13Rik	3830406C13Rik	3830406C13Rik	14:12284208-12303231	Enterococcushirae	Control	OK	11.0003	8.41166	-0.38708	-0.63884	0.2357	0.781422	no
3830408C21Rik	3830408C21Rik	3830408C21Rik	13:107022569-107033518	Enterococcushirae	Control	OK	3.40269	2.91485	-0.223251	-0.275175	0.5995	0.910241	no
3830417A13Rik	3830417A13Rik	3830417A13Rik	X:64173547-64178778	Enterococcushirae	Control	NOTEST	0.940092	0.433863	-1.11556	0	1	1	no
3830431G21Rik	3830431G21Rik	3830431G21Rik	12:80686374-80724216	Enterococcushirae	Control	NOTEST	0.671159	1.18337	0.818169	0	1	1	no
3930402G23Rik	3930402G23Rik	3930402G23Rik	8:10924426-10928457	Enterococcushirae	Control	NOTEST	1.04651	1.00764	-0.0546102	0	1	1	no
4430402I18Rik	4430402I18Rik	4430402I18Rik	19:28923063-28966801	Enterococcushirae	Control	NOTEST	0.863001	0.716988	-0.267414	0	1	1	no
4631423B10Rik	4631423B10Rik	4631423B10Rik	6:114862089-114921752	Enterococcushirae	Control	OK	3.90041	7.45871	0.935299	0.753101	0.16195	0.741882	no
4632411B12Rik	4632411B12Rik	4632411B12Rik	1:36335729-36369181	Enterococcushirae	Control	OK	19.6873	24.1419	0.29427	0.5334	0.3281	0.822653	no
4632411P08Rik	4632411P08Rik	4632411P08Rik	5:29378464-29390488	Enterococcushirae	Control	NOTEST	1.31259	1.33886	0.0285881	0	1	1	no
4632415K11Rik	4632415K11Rik	4632415K11Rik	8:119760586-119778416	Enterococcushirae	Control	OK	8.25288	9.00684	0.126124	0.20624	0.7026	0.938993	no
4632415L05Rik	4632415L05Rik	4632415L05Rik	3:19894870-19898984	Enterococcushirae	Control	OK	5.36091	5.08398	-0.0765192	-0.124816	0.81425	0.961238	no
4632427E13Rik	4632427E13Rik	4632427E13Rik	7:92740705-92741459	Enterococcushirae	Control	OK	23.1071	36.4998	0.659551	0.931968	0.0819	0.668489	no
4632428C04Rik	4632428C04Rik	4632428C04Rik	16:30008666-30021430	Enterococcushirae	Control	NOTEST	0.78175	0.615984	-0.343814	0	1	1	no
4632428N05Rik	4632428N05Rik	4632428N05Rik	10:60302749-60696490	Enterococcushirae	Control	OK	9.58373	10.4584	0.126006	0.20545	0.7078	0.939945	no
4632434I11Rik	4632434I11Rik	4632434I11Rik	7:92857525-92874232	Enterococcushirae	Control	OK	2.67369	4.11929	0.623562	0.900397	0.09285	0.672063	no
4731417B20Rik	4731417B20Rik	4731417B20Rik	5:136613701-136615322	Enterococcushirae	Control	OK	6.0133	7.9197	0.39729	0.555096	0.2908	0.804973	no
4732415M23Rik	4732415M23Rik	4732415M23Rik	8:123212857-123222045	Enterococcushirae	Control	OK	9.10651	5.93828	-0.616853	-0.591955	0.25055	0.788202	no
4732416N19Rik	4732416N19Rik	4732416N19Rik	6:148047415-148444352	Enterococcushirae	Control	NOTEST	0.125788	0	#NAME?	0	1	1	no
4732418C07Rik	4732418C07Rik	4732418C07Rik	4:115738072-115777327	Enterococcushirae	Control	OK	20.3055	17.118	-0.246354	-0.453867	0.3956	0.85088	no
4732456N10Rik	4732456N10Rik	4732456N10Rik	15:101552355-101562950	Enterococcushirae	Control	NOTEST	0.630914	1.14044	0.854072	0	1	1	no
4732471D19Rik	4732471D19Rik	4732471D19Rik	13:54503804-54592692	Enterococcushirae	Control	OK	6.80597	6.28764	-0.114282	-0.0641817	0.9194	0.984218	no
4732471J01Rik	4732471J01Rik	4732471J01Rik	7:25376822-25566417	Enterococcushirae	Control	OK	2.53912	3.66575	0.529782	0.284126	0.63085	0.917854	no
4732490B19Rik	4732490B19Rik	4732490B19Rik	11:113203314-113209669	Enterococcushirae	Control	OK	7.14203	7.49364	0.0693334	0.106087	0.8425	0.969109	no
4732491K20Rik	4732491K20Rik	4732491K20Rik	17:12318852-12327250	Enterococcushirae	Control	OK	2.00813	2.14073	0.0922517	0.116834	0.8327	0.966511	no
4831426I19Rik	4831426I19Rik	4831426I19Rik	12:104929948-105009809	Enterococcushirae	Control	OK	2.3271	2.79202	0.262776	0.394021	0.45545	0.870507	no
4831440D22Rik	4831440D22Rik	4831440D22Rik	8:91313524-91668433	Enterococcushirae	Control	OK	7.66452	12.5663	0.713287	0.529979	0.31765	0.817351	no
4831440E17Rik	4831440E17Rik	4831440E17Rik	5:25499796-25504473	Enterococcushirae	Control	OK	2.0801	2.30068	0.145409	0.205261	0.6998	0.938428	no
4832428D23Rik	4832428D23Rik	4832428D23Rik	1:44204069-44218931	Enterococcushirae	Control	NOTEST	0.33005	0.215606	-0.614288	0	1	1	no
4833403I15Rik	4833403I15Rik	4833403I15Rik	18:46850038-46905446	Enterococcushirae	Control	NOTEST	0.420866	1.14581	1.44494	0	1	1	no
4833411C07Rik	4833411C07Rik	4833411C07Rik	8:10899921-10902463	Enterococcushirae	Control	OK	4.40899	6.85253	0.636188	0.797379	0.13585	0.722434	no
4833412C05Rik	4833412C05Rik	4833412C05Rik	7:67784537-67803496	Enterococcushirae	Control	OK	1.34518	2.22431	0.725557	0.661715	0.22755	0.774278	no
4833417C18Rik	4833417C18Rik	4833417C18Rik	11:95858816-95861046	Enterococcushirae	Control	OK	5.88276	6.65708	0.178397	0.236132	0.6552	0.923268	no
4833418N02Rik	4833418N02Rik	4833418N02Rik	17:87274885-87282814	Enterococcushirae	Control	NOTEST	1.44002	1.37579	-0.0658311	0	1	1	no
4833419F23Rik	4833419F23Rik	4833419F23Rik	18:4353546-4368945	Enterococcushirae	Control	NOTEST	0.619882	0.815028	0.394857	0	1	1	no
4833420G17Rik	4833420G17Rik	4833420G17Rik	13:119462758-119486117	Enterococcushirae	Control	OK	27.4579	32.6437	0.249581	0.397055	0.46685	0.874355	no
4833422C13Rik	4833422C13Rik	4833422C13Rik	13:91461096-91786148	Enterococcushirae	Control	OK	5.91851	6.39928	0.112675	0.0644781	0.91885	0.984035	no
4833422F24Rik	4833422F24Rik	4833422F24Rik	2:165395449-165400394	Enterococcushirae	Control	NOTEST	0.31675	0.519218	0.712995	0	1	1	no
4833423E24Rik	4833423E24Rik	4833423E24Rik	2:85484091-85518935	Enterococcushirae	Control	NOTEST	0.0357794	0.105731	1.5632	0	1	1	no
4833423F13Rik	4833423F13Rik	4833423F13Rik	16:23221523-23360350	Enterococcushirae	Control	OK	11.8866	17.3833	0.548362	0.24164	0.6195	0.914803	no
4833424O15Rik	4833424O15Rik	4833424O15Rik	3:117575460-117689506	Enterococcushirae	Control	OK	2.30488	2.7776	0.269148	0.380439	0.4832	0.882923	no
4833427F10Rik	4833427F10Rik	4833427F10Rik	17:35772449-35780687	Enterococcushirae	Control	OK	2.83226	3.14341	0.150377	0.169812	0.7629	0.951382	no
4833427G06Rik	4833427G06Rik	4833427G06Rik	9:51081312-51102078	Enterococcushirae	Control	NOTEST	0.336036	0.652012	0.956282	0	1	1	no
4833428L15Rik	4833428L15Rik	4833428L15Rik	9:45416625-45753713	Enterococcushirae	Control	NOTEST	1.60985	1.28484	-0.325337	0	1	1	no
4833432E10Rik	4833432E10Rik	4833432E10Rik	12:3803311-3914443	Enterococcushirae	Control	NOTEST	1.03062	1.30186	0.337068	0	1	1	no
4833438C02Rik	4833438C02Rik	4833438C02Rik	19:46303584-46327156	Enterococcushirae	Control	OK	13.2517	13.093	-0.017383	-0.0103346	0.9863	0.995845	no
4833439L19Rik	4833439L19Rik	4833439L19Rik	13:54503804-54592692	Enterococcushirae	Control	OK	73.821	52.5267	-0.49098	-0.589091	0.27235	0.793766	no
4833442J19Rik	4833442J19Rik	4833442J19Rik	6:149141512-149151171	Enterococcushirae	Control	OK	21.2508	22.0147	0.050949	0.0831576	0.87685	0.976999	no
4921501E09Rik	4921501E09Rik	4921501E09Rik	17:33064142-33068058	Enterococcushirae	Control	NOTEST	0.298114	0.224761	-0.407472	0	1	1	no
4921504A21Rik	4921504A21Rik	4921504A21Rik	5:19202377-19226709	Enterococcushirae	Control	NOTEST	1.61658	1.82946	0.178474	0	1	1	no
4921504E06Rik	4921504E06Rik	4921504E06Rik	2:19462836-19553910	Enterococcushirae	Control	OK	4.6993	5.14276	0.130097	0.176439	0.73775	0.944404	no
4921506M07Rik	4921506M07Rik	4921506M07Rik	12:57564114-57622105	Enterococcushirae	Control	NOTEST	1.12016	0.657946	-0.767666	0	1	1	no
4921507G05Rik	4921507G05Rik	4921507G05Rik	12:110841028-110843804	Enterococcushirae	Control	OK	3.35229	2.94545	-0.186656	-0.226444	0.6738	0.929945	no
4921507L20Rik	4921507L20Rik	4921507L20Rik	2:93980033-94010730	Enterococcushirae	Control	NOTEST	0.401207	0.916401	1.19163	0	1	1	no
4921507P07Rik	4921507P07Rik	4921507P07Rik	6:50566642-50596590	Enterococcushirae	Control	NOTEST	0.616329	1.01024	0.712926	0	1	1	no
4921508A21Rik	4921508A21Rik	4921508A21Rik	11:55191718-55197682	Enterococcushirae	Control	OK	2.85172	2.30366	-0.307905	-0.339261	0.53295	0.896062	no
4921508D12Rik	4921508D12Rik	4921508D12Rik	2:132424740-132452499	Enterococcushirae	Control	NOTEST	0.204011	0.0927214	-1.13767	0	1	1	no
4921509C19Rik	4921509C19Rik	4921509C19Rik	2:151470541-151476151	Enterococcushirae	Control	NOTEST	1.95118	1.45831	-0.42005	0	1	1	no
4921509O07Rik	4921509O07Rik	4921509O07Rik	13:113446287-113502844	Enterococcushirae	Control	NOTEST	0.708945	0.789879	0.155958	0	1	1	no
4921510H08Rik	4921510H08Rik	4921510H08Rik	10:97644067-97967090	Enterococcushirae	Control	NOTEST	0.537283	0.493125	-0.123731	0	1	1	no
4921511C10Rik	4921511C10Rik	4921511C10Rik	3:79212918-79253913	Enterococcushirae	Control	OK	8.30176	11.1298	0.422938	0.631353	0.2394	0.782892	no
4921511C20Rik	4921511C20Rik	4921511C20Rik	X:127394292-127395898	Enterococcushirae	Control	NOTEST	0.0976228	0.0560647	-0.800124	0	1	1	no
4921511H03Rik	4921511H03Rik	4921511H03Rik	5:6769029-7344378	Enterococcushirae	Control	NOTEST	0.395325	0.338273	-0.224853	0	1	1	no
4921511I17Rik	4921511I17Rik	4921511I17Rik	12:12262138-12392475	Enterococcushirae	Control	OK	7.41463	7.32521	-0.0175053	-0.00876326	0.98555	0.995651	no
4921511M17Rik	4921511M17Rik	4921511M17Rik	X:154022779-154033827	Enterococcushirae	Control	NOTEST	0.230812	0.0986301	-1.22662	0	1	1	no
4921513D23Rik	4921513D23Rik	4921513D23Rik	16:14109165-14159274	Enterococcushirae	Control	OK	4.97886	7.42229	0.576048	1.04193	0.0537	0.625029	no
4921513H07Rik	4921513H07Rik	4921513H07Rik	6:127776083-127778665	Enterococcushirae	Control	NOTEST	0.835195	0.416414	-1.0041	0	1	1	no
4921513I03Rik	4921513I03Rik	4921513I03Rik	10:120765731-120778886	Enterococcushirae	Control	NOTEST	0.813666	0.578502	-0.492113	0	1	1	no
4921515E04Rik	4921515E04Rik	4921515E04Rik	15:18078136-18369627	Enterococcushirae	Control	NOTEST	0.495874	1.09406	1.14164	0	1	1	no
4921515J06Rik	4921515J06Rik	4921515J06Rik	3:108940083-108960776	Enterococcushirae	Control	NOTEST	1.04203	1.81106	0.79744	0	1	1	no
4921517D21Rik	4921517D21Rik	4921517D21Rik	9:107928468-107932461	Enterococcushirae	Control	NOTEST	0.29553	0.462179	0.645144	0	1	1	no
4921517D22Rik	4921517D22Rik	4921517D22Rik	13:59687401-59694101	Enterococcushirae	Control	NOTEST	0.23001	0.129798	-0.825428	0	1	1	no
4921517L17Rik	4921517L17Rik	4921517L17Rik	2:156311845-156375638	Enterococcushirae	Control	OK	2.10122	2.41149	0.1987	0.134359	0.80625	0.959016	no
4921522P10Rik	4921522P10Rik	4921522P10Rik	8:8661800-8664728	Enterococcushirae	Control	OK	2.53574	2.89252	0.189922	0.231054	0.67645	0.930814	no
4921523A10Rik	4921523A10Rik	4921523A10Rik	17:53479233-53539451	Enterococcushirae	Control	OK	6.90061	9.45645	0.454574	0.340778	0.49695	0.886236	no
4921524J17Rik	4921524J17Rik	4921524J17Rik	8:85408758-85432841	Enterococcushirae	Control	OK	20.0784	19.4557	-0.0454548	-0.0786975	0.88315	0.977931	no
4921524L21Rik	4921524L21Rik	4921524L21Rik	18:6603632-6638966	Enterococcushirae	Control	NOTEST	0.322677	0.335854	0.0577452	0	1	1	no
4921525B02Rik	4921525B02Rik	4921525B02Rik	14:103650242-103704802	Enterococcushirae	Control	OK	7.21086	8.19642	0.184823	0.261568	0.62855	0.916753	no
4921525O09Rik	4921525O09Rik	4921525O09Rik	13:52096740-52124160	Enterococcushirae	Control	NOTEST	1.98265	1.83848	-0.108912	0	1	1	no
4921528I01Rik	4921528I01Rik	4921528I01Rik	18:21810896-22171396	Enterococcushirae	Control	NOTEST	0.169514	0.278667	0.717135	0	1	1	no
4921528I07Rik	4921528I07Rik	4921528I07Rik	9:114276682-114317028	Enterococcushirae	Control	NOTEST	0.95173	1.79822	0.917943	0	1	1	no
4921528O07Rik	4921528O07Rik	4921528O07Rik	1:163024301-163085670	Enterococcushirae	Control	NOTEST	0.265009	0.635472	1.26179	0	1	1	no
4921530D09Rik	4921530D09Rik	4921530D09Rik	2:25608628-25617678	Enterococcushirae	Control	NOTEST	0.0610898	0.0478433	-0.352616	0	1	1	no
4921530L18Rik	4921530L18Rik	4921530L18Rik	2:14070332-14073934	Enterococcushirae	Control	OK	3.04288	4.62815	0.604998	0.580464	0.2799	0.797365	no
4921530L21Rik	4921530L21Rik	4921530L21Rik	14:95881265-95882775	Enterococcushirae	Control	NOTEST	0.191145	0.270356	0.500191	0	1	1	no
4921531C22Rik	4921531C22Rik	4921531C22Rik	2:179976852-179979013	Enterococcushirae	Control	OK	4.79192	6.24126	0.381232	0.530248	0.3182	0.817351	no
4921531P14Rik	4921531P14Rik	4921531P14Rik	18:83292791-83325884	Enterococcushirae	Control	NOTEST	0.162001	0.236887	0.548193	0	1	1	no
4921533I20Rik	4921533I20Rik	4921533I20Rik	18:17234482-17235482	Enterococcushirae	Control	NOTEST	0.671595	1.17448	0.806355	0	1	1	no
4921536K21Rik	4921536K21Rik	4921536K21Rik	11:3886087-3895126	Enterococcushirae	Control	NOTEST	0.70118	0.327999	-1.09609	0	1	1	no
4921539E11Rik	4921539E11Rik	4921539E11Rik	4:103230444-103290863	Enterococcushirae	Control	NOTEST	0.509182	0.902971	0.826498	0	1	1	no
4922501C03Rik	4922501C03Rik	4922501C03Rik	9:87191962-87255532	Enterococcushirae	Control	OK	4.17414	5.1031	0.289893	0.488789	0.35525	0.835879	no
4922501L14Rik	4922501L14Rik	4922501L14Rik	3:154711132-154749012	Enterococcushirae	Control	NOTEST	0.491577	0.402151	-0.289683	0	1	1	no
4922502D21Rik	4922502D21Rik	4922502D21Rik	6:129322164-129331781	Enterococcushirae	Control	NOTEST	0.0394366	0.152331	1.94961	0	1	1	no
4922502H24Rik	4922502H24Rik	4922502H24Rik	13:101391870-101397580	Enterococcushirae	Control	NOTEST	0	0	0	0	1	1	no
4922502N22Rik	4922502N22Rik	4922502N22Rik	6:139315596-139322576	Enterococcushirae	Control	OK	4.65841	5.10423	0.131856	0.158485	0.77415	0.952487	no
4922505E12Rik	4922505E12Rik	4922505E12Rik	1:182747125-182749180	Enterococcushirae	Control	NOTEST	0.203895	0.752738	1.88432	0	1	1	no
4922505G16Rik	4922505G16Rik	4922505G16Rik	2:157208549-157352429	Enterococcushirae	Control	NOTEST	0.444982	0.584548	0.393573	0	1	1	no
4930401B11Rik	4930401B11Rik	4930401B11Rik	2:78845161-78845784	Enterococcushirae	Control	NOTEST	0.788097	0.622164	-0.341078	0	1	1	no
4930401C15Rik	4930401C15Rik	4930401C15Rik	10:25779313-25837437	Enterococcushirae	Control	NOTEST	0.43636	0.438794	0.00802498	0	1	1	no
4930401O10Rik	4930401O10Rik	4930401O10Rik	11:71928470-71940122	Enterococcushirae	Control	NOTEST	0.545541	0.574247	0.0739834	0	1	1	no
4930401O12Rik	4930401O12Rik	4930401O12Rik	13:31213409-31241086	Enterococcushirae	Control	NOTEST	0.230067	0	#NAME?	0	1	1	no
4930402F06Rik	4930402F06Rik	4930402F06Rik	2:35375561-35397175	Enterococcushirae	Control	NOTEST	0.373318	0.962201	1.36593	0	1	1	no
4930402F11Rik	4930402F11Rik	4930402F11Rik	7:69496093-69499689	Enterococcushirae	Control	OK	1.9691	3.02184	0.617892	0.572034	0.29205	0.805514	no
4930402H24Rik	4930402H24Rik	4930402H24Rik	2:130707830-130840110	Enterococcushirae	Control	OK	15.4701	16.2612	0.0719569	0.130574	0.80805	0.959294	no
4930402K13Rik	4930402K13Rik	4930402K13Rik	X:9104561-9106342	Enterococcushirae	Control	NOTEST	0.245054	0.351426	0.520122	0	1	1	no
4930403N07Rik	4930403N07Rik	4930403N07Rik	12:72085838-72185029	Enterococcushirae	Control	NOTEST	0.101751	0.302208	1.5705	0	1	1	no
4930404A05Rik	4930404A05Rik	4930404A05Rik	16:52799507-52815744	Enterococcushirae	Control	OK	4.866	5.0779	0.0614969	0.062557	0.9075	0.982326	no
4930404A10Rik	4930404A10Rik	4930404A10Rik	11:54370651-54426755	Enterococcushirae	Control	NOTEST	0.171826	0.201417	0.229236	0	1	1	no
4930404H11Rik	4930404H11Rik	4930404H11Rik	12:71540606-71556133	Enterococcushirae	Control	OK	0.676712	5.41046	2.99914	2.00696	0.0253	0.496319	no
4930404H21Rik	4930404H21Rik	4930404H21Rik	7:133587023-133602115	Enterococcushirae	Control	NOTEST	0.263531	0	#NAME?	0	1	1	no
4930404I05Rik	4930404I05Rik	4930404I05Rik	16:90936096-91044379	Enterococcushirae	Control	OK	1.4899	2.82481	0.92294	0.14407	0.602	0.910241	no
4930404N11Rik	4930404N11Rik	4930404N11Rik	10:81357569-81365820	Enterococcushirae	Control	OK	6.12183	5.40796	-0.178878	-0.103537	0.85425	0.971577	no
4930405A10Rik	4930405A10Rik	4930405A10Rik	14:22019711-23094571	Enterococcushirae	Control	NOTEST	0.494937	0.073645	-2.74859	0	1	1	no
4930405A21Rik	4930405A21Rik	4930405A21Rik	2:156660727-156764363	Enterococcushirae	Control	NOTEST	0.489815	0.509566	0.0570332	0	1	1	no
4930405D11Rik	4930405D11Rik	4930405D11Rik	11:90804690-90895152	Enterococcushirae	Control	OK	10.146	13.9245	0.456719	0.548078	0.3124	0.81459	no
4930405J17Rik	4930405J17Rik	4930405J17Rik	10:20148919-20281590	Enterococcushirae	Control	NOTEST	0.197332	0	#NAME?	0	1	1	no
4930405O22Rik	4930405O22Rik	4930405O22Rik	17:63045948-63500580	Enterococcushirae	Control	NOTEST	1.15041	1.72594	0.585232	0	1	1	no
4930405P13Rik	4930405P13Rik	4930405P13Rik	11:88905927-88955442	Enterococcushirae	Control	OK	4.53994	2.61027	-0.798476	-0.151536	0.6336	0.917965	no
4930406D18Rik	4930406D18Rik	4930406D18Rik	3:100426404-100437754	Enterococcushirae	Control	NOTEST	0.345425	0	#NAME?	0	1	1	no
4930407I10Rik	4930407I10Rik	4930407I10Rik	15:82059150-82066538	Enterococcushirae	Control	NOTEST	0.581431	0.999523	0.781631	0	1	1	no
4930408F14Rik	4930408F14Rik	4930408F14Rik	X:73175301-73176989	Enterococcushirae	Control	NOTEST	0.640929	0.471522	-0.442838	0	1	1	no
4930412B13Rik	4930412B13Rik	4930412B13Rik	2:117821927-117909136	Enterococcushirae	Control	NOTEST	0.193204	0.177276	-0.124127	0	1	1	no
4930412C18Rik	4930412C18Rik	4930412C18Rik	4:9770584-9823411	Enterococcushirae	Control	NOTEST	0.3054	0.46827	0.616641	0	1	1	no
4930412D23Rik	4930412D23Rik	4930412D23Rik	X:127721206-127722590	Enterococcushirae	Control	OK	4.53142	6.05078	0.417159	0.426641	0.42775	0.86086	no
4930412F15Rik	4930412F15Rik	4930412F15Rik	4:43659621-43668859	Enterococcushirae	Control	NOTEST	0.371888	0.37306	0.00453705	0	1	1	no
4930412M03Rik	4930412M03Rik	4930412M03Rik	11:60105012-60220604	Enterococcushirae	Control	NOTEST	1.60519	1.2527	-0.357702	0	1	1	no
4930412O13Rik	4930412O13Rik	4930412O13Rik	2:9881245-9889540	Enterococcushirae	Control	NOTEST	0.719663	0.916849	0.349362	0	1	1	no
4930413E15Rik	4930413E15Rik	4930413E15Rik	5:118952338-118961261	Enterococcushirae	Control	OK	9.22153	12.5548	0.445162	0.64907	0.22645	0.774278	no
4930413F20Rik	4930413F20Rik	4930413F20Rik	15:34572798-34679204	Enterococcushirae	Control	OK	0.904995	2.20617	1.28556	0.535364	0.3516	0.833894	no
4930413G21Rik	4930413G21Rik	4930413G21Rik	7:122969057-122970459	Enterococcushirae	Control	OK	2.64042	3.60466	0.449095	0.469212	0.3706	0.841043	no
4930413M19Rik	4930413M19Rik	4930413M19Rik	14:50503768-50520943	Enterococcushirae	Control	NOTEST	0.590923	0	#NAME?	0	1	1	no
4930414L22Rik	4930414L22Rik	4930414L22Rik	6:72432798-72440615	Enterococcushirae	Control	OK	11.1231	12.7972	0.202269	0.0675415	0.9232	0.984879	no
4930414N06Rik	4930414N06Rik	4930414N06Rik	19:44931118-44984550	Enterococcushirae	Control	OK	2.70248	4.70103	0.798691	0.173615	0.6549	0.923268	no
4930415F15Rik	4930415F15Rik	4930415F15Rik	11:11489265-11515190	Enterococcushirae	Control	NOTEST	0.73145	0.250601	-1.54537	0	1	1	no
4930415L06Rik	4930415L06Rik	4930415L06Rik	X:89930096-89932852	Enterococcushirae	Control	OK	2.61699	2.24823	-0.21912	-0.26113	0.62955	0.917315	no
4930415O20Rik	4930415O20Rik	4930415O20Rik	15:98571003-98589588	Enterococcushirae	Control	NOTEST	0	0.731763	inf	0	1	1	no
4930417G10Rik	4930417G10Rik	4930417G10Rik	12:4586881-4738383	Enterococcushirae	Control	NOTEST	0.754817	1.14362	0.599413	0	1	1	no
4930417O13Rik	4930417O13Rik	4930417O13Rik	6:125265524-125273777	Enterococcushirae	Control	OK	3.66482	4.36684	0.252845	0.283972	0.58365	0.90849	no
4930417O22Rik	4930417O22Rik	4930417O22Rik	11:101952420-101960574	Enterococcushirae	Control	NOTEST	0.967067	0.898406	-0.106249	0	1	1	no
4930419G24Rik	4930419G24Rik	4930419G24Rik	3:32949630-33143082	Enterococcushirae	Control	NOTEST	0.262037	0.0914101	-1.51935	0	1	1	no
4930420G21Rik	4930420G21Rik	4930420G21Rik	16:88376610-88428854	Enterococcushirae	Control	OK	12.8389	15.391	0.261561	0.445573	0.4068	0.853939	no
4930420K17Rik	4930420K17Rik	4930420K17Rik	5:9100736-9161776	Enterococcushirae	Control	OK	19.2212	10.661	-0.85035	-0.454258	0.52385	0.891812	no
4930421P07Rik	4930421P07Rik	4930421P07Rik	5:38574994-38575429	Enterococcushirae	Control	OK	6.91402	13.6615	0.982515	0.895033	0.11375	0.697381	no
4930422G04Rik	4930422G04Rik	4930422G04Rik	3:127553488-127618023	Enterococcushirae	Control	OK	2.32344	2.58225	0.152371	0.242432	0.6526	0.921855	no
4930423M02Rik	4930423M02Rik	4930423M02Rik	4:5632327-5642284	Enterococcushirae	Control	NOTEST	0.234999	0.229035	-0.0370849	0	1	1	no
4930425K10Rik	4930425K10Rik	4930425K10Rik	5:67933611-67977070	Enterococcushirae	Control	NOTEST	0.164442	0.129486	-0.344783	0	1	1	no
4930425O10Rik	4930425O10Rik	4930425O10Rik	3:138711534-138726984	Enterococcushirae	Control	NOTEST	0.372713	0.521079	0.483436	0	1	1	no
4930426I24Rik	4930426I24Rik	4930426I24Rik	12:76402737-76403982	Enterococcushirae	Control	NOTEST	0.585622	1.25672	1.10162	0	1	1	no
4930426L09Rik	4930426L09Rik	4930426L09Rik	2:18998318-18999804	Enterococcushirae	Control	NOTEST	1.27965	1.20043	-0.0921931	0	1	1	no
4930427A07Rik	4930427A07Rik	4930427A07Rik	12:113156420-113165458	Enterococcushirae	Control	OK	13.266	15.5352	0.227811	0.39673	0.45285	0.870507	no
4930428D18Rik	4930428D18Rik	4930428D18Rik	X:76393349-76397979	Enterococcushirae	Control	NOTEST	1.73251	1.94526	0.167097	0	1	1	no
4930428E07Rik	4930428E07Rik	4930428E07Rik	12:37880704-38633410	Enterococcushirae	Control	NOTEST	0	0.559008	inf	0	1	1	no
4930428E23Rik	4930428E23Rik	4930428E23Rik	X:75146056-75163751	Enterococcushirae	Control	NOTEST	0.397526	0	#NAME?	0	1	1	no
4930428G15Rik	4930428G15Rik	4930428G15Rik	9:115336160-115341924	Enterococcushirae	Control	NOTEST	0.932347	0.830617	-0.166683	0	1	1	no
4930428O21Rik	4930428O21Rik	4930428O21Rik	5:107698211-107703480	Enterococcushirae	Control	OK	3.00778	4.90832	0.706534	0.909891	0.09025	0.670107	no
4930429B21Rik	4930429B21Rik	4930429B21Rik	3:32334791-32367438	Enterococcushirae	Control	OK	5.11587	4.53204	-0.174821	-0.109594	0.83795	0.968015	no
4930429D17Rik	4930429D17Rik	4930429D17Rik	5:103230374-103299029	Enterococcushirae	Control	NOTEST	0.326573	0.853897	1.38666	0	1	1	no
4930429F11Rik	4930429F11Rik	4930429F11Rik	17:79475623-79477885	Enterococcushirae	Control	NOTEST	0.376243	0.401247	0.0928241	0	1	1	no
4930429F24Rik	4930429F24Rik	4930429F24Rik	9:79793640-79808022	Enterococcushirae	Control	NOTEST	0.685597	0.569623	-0.267355	0	1	1	no
4930430A15Rik	4930430A15Rik	4930430A15Rik	2:111193253-111229600	Enterococcushirae	Control	NOTEST	0.204701	0.239093	0.224055	0	1	1	no
4930430D24Rik	4930430D24Rik	4930430D24Rik	X:38038198-38043114	Enterococcushirae	Control	OK	3.03756	4.43767	0.546888	0.607553	0.2465	0.785499	no
4930430F08Rik	4930430F08Rik	4930430F08Rik	10:100488288-100589259	Enterococcushirae	Control	NOTEST	2.01988	1.18504	-0.769331	0	1	1	no
4930430F21Rik	4930430F21Rik	4930430F21Rik	15:31039125-31043331	Enterococcushirae	Control	OK	7.2842	9.28702	0.350445	0.419561	0.43325	0.863809	no
4930430J02Rik	4930430J02Rik	4930430J02Rik	9:57391069-57400364	Enterococcushirae	Control	OK	2.8722	5.04884	0.813798	0.599443	0.25665	0.791101	no
4930431A04Rik	4930431A04Rik	4930431A04Rik	6:128706507-128723046	Enterococcushirae	Control	NOTEST	0.540932	0.729193	0.430853	0	1	1	no
4930431F12Rik	4930431F12Rik	4930431F12Rik	5:44966200-44978805	Enterococcushirae	Control	NOTEST	0.557902	0.941714	0.755279	0	1	1	no
4930431P03Rik	4930431P03Rik	4930431P03Rik	14:44954899-44961307	Enterococcushirae	Control	OK	7.94486	10.0021	0.332216	0.5408	0.31565	0.816708	no
4930432E11Rik	4930432E11Rik	4930432E11Rik	7:29556312-29582198	Enterococcushirae	Control	NOTEST	0.842568	0.9122	0.114556	0	1	1	no
4930432J09Rik	4930432J09Rik	4930432J09Rik	14:103977627-104027142	Enterococcushirae	Control	OK	3.00759	4.46424	0.569805	0.820928	0.12815	0.719271	no
4930432K09Rik	4930432K09Rik	4930432K09Rik	5:87825696-87846386	Enterococcushirae	Control	OK	2.25029	5.02654	1.15946	1.23414	0.02035	0.468517	no
4930432K21Rik	4930432K21Rik	4930432K21Rik	8:84148037-84172597	Enterococcushirae	Control	NOTEST	1.27331	1.36279	0.0979716	0	1	1	no
4930432M17Rik	4930432M17Rik	4930432M17Rik	3:121670762-121682982	Enterococcushirae	Control	NOTEST	0.680662	0.867889	0.35057	0	1	1	no
4930433B08Rik	4930433B08Rik	4930433B08Rik	3:18468284-18480477	Enterococcushirae	Control	NOTEST	1.92993	1.86679	-0.0479882	0	1	1	no
4930433I11Rik	4930433I11Rik	4930433I11Rik	7:40987608-40994833	Enterococcushirae	Control	NOTEST	0.598115	0.70943	0.246238	0	1	1	no
4930433N12Rik	4930433N12Rik	4930433N12Rik	9:3190268-3199813	Enterococcushirae	Control	OK	6.08433	7.2475	0.252384	0.339974	0.5191	0.891585	no
4930434J06Rik	4930434J06Rik	4930434J06Rik	14:71856708-71920438	Enterococcushirae	Control	NOTEST	0.282935	0.229706	-0.300682	0	1	1	no
4930435E12Rik	4930435E12Rik	4930435E12Rik	16:38812204-38828749	Enterococcushirae	Control	NOTEST	0.363266	0.612908	0.754642	0	1	1	no
4930438A08Rik	4930438A08Rik	4930438A08Rik	11:58286496-58294290	Enterococcushirae	Control	NOTEST	0.316762	0.767131	1.27607	0	1	1	no
4930438E09Rik	4930438E09Rik	4930438E09Rik	14:67233291-67437171	Enterococcushirae	Control	NOTEST	0.565952	0.368003	-0.620961	0	1	1	no
4930440C22Rik	4930440C22Rik	4930440C22Rik	1:94797441-94802472	Enterococcushirae	Control	NOTEST	0.938799	1.49511	0.67136	0	1	1	no
4930441J16Rik	4930441J16Rik	4930441J16Rik	2:74298939-74307717	Enterococcushirae	Control	NOTEST	0.14436	0.636985	2.14159	0	1	1	no
4930441O14Rik	4930441O14Rik	4930441O14Rik	13:67729261-67756838	Enterococcushirae	Control	OK	2.13541	2.26228	0.0832668	0.0857943	0.8714	0.97653	no
4930442J19Rik	4930442J19Rik	4930442J19Rik	2:151302038-151316003	Enterococcushirae	Control	NOTEST	0.413256	1.2994	1.65273	0	1	1	no
4930442L01Rik	4930442L01Rik	4930442L01Rik	3:96829825-96870926	Enterococcushirae	Control	NOTEST	0.740359	0.435317	-0.766159	0	1	1	no
4930443G12Rik	4930443G12Rik	4930443G12Rik	3:109080498-109116582	Enterococcushirae	Control	NOTEST	0.643568	0.386893	-0.734157	0	1	1	no
4930443O20Rik	4930443O20Rik	4930443O20Rik	2:85073613-85086461	Enterococcushirae	Control	NOTEST	0.538091	0.552437	0.0379602	0	1	1	no
4930444A02Rik	4930444A02Rik	4930444A02Rik	8:25980603-25994121	Enterococcushirae	Control	OK	14.2226	10.0288	-0.504038	-0.893568	0.09995	0.681709	no
4930444F02Rik	4930444F02Rik	4930444F02Rik	10:18797298-18831930	Enterococcushirae	Control	NOTEST	0.624398	1.25267	1.00447	0	1	1	no
4930444G20Rik	4930444G20Rik	4930444G20Rik	10:22066308-22068079	Enterococcushirae	Control	NOTEST	0.523207	1.32589	1.34151	0	1	1	no
4930444M15Rik	4930444M15Rik	4930444M15Rik	14:76514557-76520855	Enterococcushirae	Control	OK	3.71206	4.34234	0.226252	0.282547	0.6039	0.910682	no
4930444P10Rik	4930444P10Rik	4930444P10Rik	1:16065978-16093041	Enterococcushirae	Control	OK	1.753	2.41422	0.461728	0.350266	0.50625	0.889782	no
4930447A16Rik	4930447A16Rik	4930447A16Rik	15:37366174-37792428	Enterococcushirae	Control	NOTEST	0.347079	0.423667	0.28767	0	1	1	no
4930447C04Rik	4930447C04Rik	4930447C04Rik	12:72881108-72917765	Enterococcushirae	Control	NOTEST	0.234537	0.368851	0.653221	0	1	1	no
4930447F04Rik	4930447F04Rik	4930447F04Rik	X:66303360-66304224	Enterococcushirae	Control	NOTEST	0.19806	0.66007	1.73668	0	1	1	no
4930447J18Rik	4930447J18Rik	4930447J18Rik	14:47898863-47944189	Enterococcushirae	Control	NOTEST	0.816349	1.18726	0.540374	0	1	1	no
4930447K03Rik	4930447K03Rik	4930447K03Rik	13:34084154-34113272	Enterococcushirae	Control	NOTEST	0.670474	0.417885	-0.682077	0	1	1	no
4930447N08Rik	4930447N08Rik	4930447N08Rik	3:122729157-122859374	Enterococcushirae	Control	NOTEST	1.2228	1.29137	0.0787122	0	1	1	no
4930448C13Rik	4930448C13Rik	4930448C13Rik	12:14996388-15050389	Enterococcushirae	Control	OK	4.53385	4.39137	-0.0460652	-0.0474155	0.92835	0.986625	no
4930448F12Rik	4930448F12Rik	4930448F12Rik	13:18084946-18100202	Enterococcushirae	Control	NOTEST	1.12065	0.331276	-1.75822	0	1	1	no
4930448H16Rik	4930448H16Rik	4930448H16Rik	5:143226991-143234748	Enterococcushirae	Control	NOTEST	0.137517	0.787671	2.51798	0	1	1	no
4930448I06Rik	4930448I06Rik	4930448I06Rik	1:41167559-41181252	Enterococcushirae	Control	NOTEST	0.58395	0.626952	0.102509	0	1	1	no
4930448I18Rik	4930448I18Rik	4930448I18Rik	5:50151332-50156092	Enterococcushirae	Control	OK	2.77634	4.31917	0.637573	0.614462	0.26545	0.791765	no
4930448K20Rik	4930448K20Rik	4930448K20Rik	4:9915964-9917397	Enterococcushirae	Control	NOTEST	0.99899	1.20934	0.275675	0	1	1	no
4930449C09Rik	4930449C09Rik	4930449C09Rik	15:63735736-63737291	Enterococcushirae	Control	NOTEST	0.513153	0.779788	0.603694	0	1	1	no
4930449E01Rik	4930449E01Rik	4930449E01Rik	14:105498787-105505629	Enterococcushirae	Control	NOTEST	0.277846	0.874952	1.65492	0	1	1	no
4930449E18Rik	4930449E18Rik	4930449E18Rik	19:57273959-57277052	Enterococcushirae	Control	NOTEST	0	0	0	0	1	1	no
4930449I24Rik	4930449I24Rik	4930449I24Rik	5:146502398-146505183	Enterococcushirae	Control	NOTEST	0.412714	0.612659	0.56994	0	1	1	no
4930451C15Rik	4930451C15Rik	4930451C15Rik	16:17544464-17561247	Enterococcushirae	Control	OK	3.04016	3.9807	0.388873	0.493287	0.3531	0.834978	no
4930451G09Rik	4930451G09Rik	4930451G09Rik	16:4964288-4978963	Enterococcushirae	Control	OK	5.71829	4.72212	-0.276151	-0.414004	0.43575	0.865712	no
4930451I11Rik	4930451I11Rik	4930451I11Rik	7:126830473-126831496	Enterococcushirae	Control	NOTEST	0.433801	0	#NAME?	0	1	1	no
4930452A19Rik	4930452A19Rik	4930452A19Rik	17:9750751-9775866	Enterococcushirae	Control	NOTEST	0.135613	0.363185	1.42121	0	1	1	no
4930452B06Rik	4930452B06Rik	4930452B06Rik	14:8431171-8666290	Enterococcushirae	Control	NOTEST	0.507135	0.45981	-0.141333	0	1	1	no
4930452G13Rik	4930452G13Rik	4930452G13Rik	14:79702919-79712930	Enterococcushirae	Control	OK	4.90289	8.64628	0.818447	1.03689	0.0547	0.625029	no
4930452N14Rik	4930452N14Rik	4930452N14Rik	1:154241520-154256906	Enterococcushirae	Control	NOTEST	0.148506	0	#NAME?	0	1	1	no
4930453H23Rik	4930453H23Rik	4930453H23Rik	X:21206579-21221665	Enterococcushirae	Control	OK	4.38924	4.34914	-0.0132405	-0.0167051	0.97355	0.994334	no
4930453N24Rik	4930453N24Rik	4930453N24Rik	16:64766104-64770939	Enterococcushirae	Control	OK	26.1607	16.9539	-0.625782	-1.04007	0.0502	0.615074	no
4930455B14Rik	4930455B14Rik	4930455B14Rik	14:8666389-8673378	Enterococcushirae	Control	OK	7.59147	11.5693	0.607845	0.826282	0.12965	0.719548	no
4930455C13Rik	4930455C13Rik	4930455C13Rik	10:21295978-21368889	Enterococcushirae	Control	OK	6.00231	6.02872	0.00633344	0.00306293	0.9963	0.998579	no
4930455C21Rik	4930455C21Rik	4930455C21Rik	16:38497842-38522663	Enterococcushirae	Control	OK	7.57141	9.08193	0.262437	0.393292	0.46815	0.875214	no
4930455D15Rik	4930455D15Rik	4930455D15Rik	18:32663641-32866420	Enterococcushirae	Control	OK	2.76934	2.92641	0.0795882	0.0259026	0.963	0.99109	no
4930455F16Rik	4930455F16Rik	4930455F16Rik	16:4219911-4229116	Enterococcushirae	Control	OK	9.71669	12.3761	0.349022	0.423874	0.4256	0.859899	no
4930455F23Rik	4930455F23Rik	4930455F23Rik	1:164275597-164287847	Enterococcushirae	Control	OK	6.68799	5.92787	-0.174058	-0.25018	0.63665	0.918143	no
4930455G09Rik	4930455G09Rik	4930455G09Rik	4:142018012-142028997	Enterococcushirae	Control	NOTEST	0.945517	1.9224	1.02373	0	1	1	no
4930455H04Rik	4930455H04Rik	4930455H04Rik	3:116918261-116984406	Enterococcushirae	Control	NOTEST	0.627528	0.832256	0.407347	0	1	1	no
4930455J16Rik	4930455J16Rik	4930455J16Rik	13:58741073-58762311	Enterococcushirae	Control	OK	3.96908	4.50696	0.183351	0.232245	0.65815	0.923759	no
4930456L15Rik	4930456L15Rik	4930456L15Rik	4:103290958-103311832	Enterococcushirae	Control	NOTEST	1.76479	1.63271	-0.112226	0	1	1	no
4930458A03Rik	4930458A03Rik	4930458A03Rik	5:106272237-106448599	Enterococcushirae	Control	OK	8.08505	10.8398	0.423013	0.582346	0.28125	0.797821	no
4930458D05Rik	4930458D05Rik	4930458D05Rik	5:100840753-100899102	Enterococcushirae	Control	NOTEST	1.3239	1.44224	0.123513	0	1	1	no
4930458L03Rik	4930458L03Rik	4930458L03Rik	13:64917405-64923195	Enterococcushirae	Control	OK	2.44768	4.02998	0.719358	1.02208	0.05645	0.625029	no
4930459L07Rik	4930459L07Rik	4930459L07Rik	5:58443238-58452998	Enterococcushirae	Control	NOTEST	0	0	0	0	1	1	no
4930461G14Rik	4930461G14Rik	4930461G14Rik	9:58455172-58469623	Enterococcushirae	Control	OK	14.1065	19.1298	0.439466	0.619121	0.2523	0.788907	no
4930465A12Rik	4930465A12Rik	4930465A12Rik	4:127988049-128567856	Enterococcushirae	Control	OK	5.25817	2.77742	-0.920817	-0.45348	0.51995	0.891585	no
4930465K10Rik	4930465K10Rik	4930465K10Rik	18:77714183-77715445	Enterococcushirae	Control	OK	5.11498	6.95531	0.443386	0.534471	0.32585	0.820594	no
4930465M20Rik	4930465M20Rik	4930465M20Rik	12:107723742-107735488	Enterococcushirae	Control	NOTEST	1.10412	1.8976	0.781284	0	1	1	no
4930467D21Rik	4930467D21Rik	4930467D21Rik	5:97392416-97588126	Enterococcushirae	Control	NOTEST	0.506971	0.609333	0.265328	0	1	1	no
4930467E23Rik	4930467E23Rik	4930467E23Rik	8:19729575-19753603	Enterococcushirae	Control	NOTEST	0.732183	0.861307	0.234323	0	1	1	no
4930467K11Rik	4930467K11Rik	4930467K11Rik	10:57478382-57486353	Enterococcushirae	Control	NOTEST	0.579205	1.47902	1.3525	0	1	1	no
4930468A15Rik	4930468A15Rik	4930468A15Rik	X:76582609-76602924	Enterococcushirae	Control	OK	2.15588	4.19842	0.961569	0.916422	0.102	0.685236	no
4930469G21Rik	4930469G21Rik	4930469G21Rik	1:161142711-161170507	Enterococcushirae	Control	NOTEST	1.16215	1.14192	-0.0253301	0	1	1	no
4930470H14Rik	4930470H14Rik	4930470H14Rik	17:4044657-4082995	Enterococcushirae	Control	OK	127.888	191.846	0.585063	0.916466	0.08345	0.669154	no
4930470P17Rik	4930470P17Rik	4930470P17Rik	2:170579417-170602017	Enterococcushirae	Control	NOTEST	0.905134	0.714276	-0.34165	0	1	1	no
4930471C04Rik	4930471C04Rik	4930471C04Rik	14:64099294-64104235	Enterococcushirae	Control	NOTEST	0.686242	0.747828	0.12399	0	1	1	no
4930471D02Rik	4930471D02Rik	4930471D02Rik	10:93897157-93901956	Enterococcushirae	Control	NOTEST	0.789973	0.642443	-0.298236	0	1	1	no
4930471G03Rik	4930471G03Rik	4930471G03Rik	18:36017648-36197160	Enterococcushirae	Control	NOTEST	0.902279	0.450359	-1.0025	0	1	1	no
4930471I20Rik	4930471I20Rik	4930471I20Rik	2:155518042-155562743	Enterococcushirae	Control	NOTEST	0.414759	0.291461	-0.508972	0	1	1	no
4930471L23Rik	4930471L23Rik	4930471L23Rik	17:71315455-71341804	Enterococcushirae	Control	NOTEST	1.5913	1.98027	0.315493	0	1	1	no
4930471M09Rik	4930471M09Rik	4930471M09Rik	6:91430459-91440854	Enterococcushirae	Control	NOTEST	1.08306	0.456599	-1.24611	0	1	1	no
4930471M23Rik	4930471M23Rik	4930471M23Rik	5:30647938-30659729	Enterococcushirae	Control	OK	19.5878	16.4561	-0.251332	-0.459179	0.393	0.849166	no
4930473A02Rik	4930473A02Rik	4930473A02Rik	2:130450277-130563749	Enterococcushirae	Control	NOTEST	0.388047	0.609497	0.651387	0	1	1	no
4930473A06Rik	4930473A06Rik	4930473A06Rik	4:83525544-83864670	Enterococcushirae	Control	OK	1.60935	2.60048	0.692298	0.911518	0.09245	0.672063	no
4930473O22Rik	4930473O22Rik	4930473O22Rik	10:97590983-97596931	Enterococcushirae	Control	NOTEST	1.84866	1.56032	-0.244638	0	1	1	no
4930474G06Rik	4930474G06Rik	4930474G06Rik	18:28560163-28998176	Enterococcushirae	Control	NOTEST	0.35278	0.262599	-0.425908	0	1	1	no
4930474H20Rik	4930474H20Rik	4930474H20Rik	14:90126890-90269760	Enterococcushirae	Control	NOTEST	1.27838	1.80192	0.495223	0	1	1	no
4930474M22Rik	4930474M22Rik	4930474M22Rik	17:14279505-14404790	Enterococcushirae	Control	OK	4.66502	6.41968	0.46062	0.108878	0.7979	0.957089	no
4930474N05Rik	4930474N05Rik	4930474N05Rik	14:36094964-36096855	Enterococcushirae	Control	NOTEST	0.936432	0.910881	-0.0399115	0	1	1	no
4930474N09Rik	4930474N09Rik	4930474N09Rik	12:99161276-99162808	Enterococcushirae	Control	NOTEST	0.785376	0.625716	-0.327874	0	1	1	no
4930478L05Rik	4930478L05Rik	4930478L05Rik	16:78540335-78576688	Enterococcushirae	Control	OK	1.74615	2.15345	0.302468	0.131956	0.78675	0.954474	no
4930478P22Rik	4930478P22Rik	4930478P22Rik	5:35361552-35367677	Enterococcushirae	Control	NOTEST	1.24488	1.81333	0.542641	0	1	1	no
4930479D17Rik	4930479D17Rik	4930479D17Rik	6:146657217-146665403	Enterococcushirae	Control	NOTEST	0.208594	0.83827	2.00671	0	1	1	no
4930479M11Rik	4930479M11Rik	4930479M11Rik	7:30670721-30671605	Enterococcushirae	Control	OK	5.88214	8.10647	0.462731	0.478821	0.37535	0.843001	no
4930480E11Rik	4930480E11Rik	4930480E11Rik	X:78369642-78370939	Enterococcushirae	Control	NOTEST	0.454761	0.21637	-1.07161	0	1	1	no
4930480G23Rik	4930480G23Rik	4930480G23Rik	4:19979444-20005739	Enterococcushirae	Control	NOTEST	0.307751	0.378698	0.299288	0	1	1	no
4930480K15Rik	4930480K15Rik	4930480K15Rik	17:90033643-91092802	Enterococcushirae	Control	NOTEST	0.961182	0.913552	-0.0733243	0	1	1	no
4930480M12Rik	4930480M12Rik	4930480M12Rik	12:26211266-26240707	Enterococcushirae	Control	NOTEST	1.7706	0	#NAME?	0	1	1	no
4930481A15Rik	4930481A15Rik	4930481A15Rik	19:5406873-5424916	Enterococcushirae	Control	OK	7.32059	10.8677	0.57002	0.337873	0.47285	0.878	no
4930481B07Rik	4930481B07Rik	4930481B07Rik	3:95015624-95017072	Enterococcushirae	Control	NOTEST	1.68615	0.780488	-1.11129	0	1	1	no
4930483J18Rik	4930483J18Rik	4930483J18Rik	15:81190852-81192757	Enterococcushirae	Control	OK	15.6185	19.736	0.337572	0.51729	0.3439	0.828613	no
4930483K19Rik	4930483K19Rik	4930483K19Rik	10:76531626-76562226	Enterococcushirae	Control	NOTEST	0.546198	0.593512	0.119853	0	1	1	no
4930483O08Rik	4930483O08Rik	4930483O08Rik	7:133128250-133142457	Enterococcushirae	Control	NOTEST	2.07488	1.89195	-0.133155	0	1	1	no
4930485B16Rik	4930485B16Rik	4930485B16Rik	10:92880944-93081618	Enterococcushirae	Control	NOTEST	0.691541	0.778537	0.17095	0	1	1	no
4930486F22Rik	4930486F22Rik	4930486F22Rik	10:86048745-86501510	Enterococcushirae	Control	NOTEST	0.400877	0.230699	-0.797151	0	1	1	no
4930486I03Rik	4930486I03Rik	4930486I03Rik	1:20057778-20618057	Enterococcushirae	Control	NOTEST	0.460983	0.447483	-0.0428818	0	1	1	no
4930486L24Rik	4930486L24Rik	4930486L24Rik	13:60842611-60864416	Enterococcushirae	Control	OK	2.37412	1.98865	-0.255604	-0.271781	0.61225	0.913148	no
4930487D11Rik	4930487D11Rik	4930487D11Rik	5:38344388-38349197	Enterococcushirae	Control	NOTEST	0.347645	0	#NAME?	0	1	1	no
4930487H11Rik	4930487H11Rik	4930487H11Rik	1:62703316-62818692	Enterococcushirae	Control	OK	8.96522	12.6354	0.495062	0.132274	0.8357	0.967346	no
4930488B22Rik	4930488B22Rik	4930488B22Rik	1:184712496-184718989	Enterococcushirae	Control	NOTEST	0.5505	0.537864	-0.0335021	0	1	1	no
4930488L21Rik	4930488L21Rik	4930488L21Rik	8:93810837-93969388	Enterococcushirae	Control	NOTEST	0.325652	0.447149	0.457424	0	1	1	no
4930488N24Rik	4930488N24Rik	4930488N24Rik	17:14101818-14106450	Enterococcushirae	Control	NOTEST	1.27827	0.788965	-0.696155	0	1	1	no
4930500F04Rik	4930500F04Rik	4930500F04Rik	5:149847746-149864280	Enterococcushirae	Control	NOTEST	0.255094	0.555818	1.12358	0	1	1	no
4930500J02Rik	4930500J02Rik	4930500J02Rik	2:104559183-104571429	Enterococcushirae	Control	OK	8.6714	9.14094	0.0760781	0.0840205	0.87805	0.977502	no
4930500L23Rik	4930500L23Rik	4930500L23Rik	5:139523750-139541339	Enterococcushirae	Control	NOTEST	0.15855	0.89004	2.48893	0	1	1	no
4930502A04Rik	4930502A04Rik	4930502A04Rik	9:68470901-68520200	Enterococcushirae	Control	OK	5.06867	6.47614	0.353526	0.401491	0.4603	0.870939	no
4930502E09Rik	4930502E09Rik	4930502E09Rik	11:84829177-84830868	Enterococcushirae	Control	OK	7.025	7.74173	0.140158	0.151853	0.78325	0.954226	no
4930502E18Rik	4930502E18Rik	4930502E18Rik	X:53724830-53738222	Enterococcushirae	Control	NOTEST	0.729213	0.856058	0.231369	0	1	1	no
4930503B20Rik	4930503B20Rik	4930503B20Rik	3:146641931-146651715	Enterococcushirae	Control	OK	5.70174	10.0862	0.822904	0.599284	0.2817	0.797821	no
4930503E14Rik	4930503E14Rik	4930503E14Rik	14:44163166-44171371	Enterococcushirae	Control	NOTEST	1.18835	1.1449	-0.0537369	0	1	1	no
4930503E24Rik	4930503E24Rik	4930503E24Rik	10:124469073-124524488	Enterococcushirae	Control	OK	5.27642	6.18481	0.229168	0.300459	0.5758	0.906341	no
4930503H13Rik	4930503H13Rik	4930503H13Rik	X:156539482-156540117	Enterococcushirae	Control	NOTEST	0.901832	0.298913	-1.59313	0	1	1	no
4930503L19Rik	4930503L19Rik	4930503L19Rik	18:70453139-70472480	Enterococcushirae	Control	OK	18.503	19.3508	0.0646342	0.112745	0.83205	0.966175	no
4930503O07Rik	4930503O07Rik	4930503O07Rik	1:194212186-194222759	Enterococcushirae	Control	NOTEST	0.255075	1.36069	2.41535	0	1	1	no
4930504O13Rik	4930504O13Rik	4930504O13Rik	11:58446142-58452966	Enterococcushirae	Control	NOTEST	0.864085	0.987609	0.192766	0	1	1	no
4930505A04Rik	4930505A04Rik	4930505A04Rik	11:30426005-30471829	Enterococcushirae	Control	NOTEST	0.497729	0.326323	-0.609062	0	1	1	no
4930505G20Rik	4930505G20Rik	4930505G20Rik	14:115092214-116525192	Enterococcushirae	Control	NOTEST	0.142774	0.425241	1.57455	0	1	1	no
4930505H01Rik	4930505H01Rik	4930505H01Rik	17:58996250-59024981	Enterococcushirae	Control	NOTEST	0.58335	1.06371	0.866677	0	1	1	no
4930505M18Rik	4930505M18Rik	4930505M18Rik	7:37479108-37769752	Enterococcushirae	Control	OK	5.59818	9.21763	0.719439	0.790661	0.13945	0.728271	no
4930505O20Rik	4930505O20Rik	4930505O20Rik	8:80511841-80514473	Enterococcushirae	Control	NOTEST	0.360774	0.366832	0.0240241	0	1	1	no
4930506M07Rik	4930506M07Rik	4930506M07Rik	19:58973357-59076069	Enterococcushirae	Control	NOTEST	1.18108	2.00466	0.763245	0	1	1	no
4930507D05Rik	4930507D05Rik	4930507D05Rik	10:62429377-62451353	Enterococcushirae	Control	NOTEST	0.99618	0.898591	-0.148742	0	1	1	no
4930509E16Rik	4930509E16Rik	4930509E16Rik	9:72518249-72531858	Enterococcushirae	Control	OK	4.91581	4.39651	-0.161071	-0.191558	0.7226	0.943473	no
4930509J09Rik	4930509J09Rik	4930509J09Rik	3:73066350-73594830	Enterococcushirae	Control	NOTEST	0.975807	0.90212	-0.113277	0	1	1	no
4930509K18Rik	4930509K18Rik	4930509K18Rik	4:40313231-40317719	Enterococcushirae	Control	NOTEST	0.618756	0.370743	-0.738954	0	1	1	no
4930510E17Rik	4930510E17Rik	4930510E17Rik	9:53264620-53280985	Enterococcushirae	Control	OK	7.36328	10.0327	0.446289	0.657249	0.22395	0.774009	no
4930511A02Rik	4930511A02Rik	4930511A02Rik	12:11438232-11444812	Enterococcushirae	Control	OK	1.89516	3.80049	1.00387	1.2106	0.02915	0.516618	no
4930511E03Rik	4930511E03Rik	4930511E03Rik	6:94943833-94951545	Enterococcushirae	Control	NOTEST	0.357575	0.24991	-0.516838	0	1	1	no
4930511I11Rik	4930511I11Rik	4930511I11Rik	17:28530860-28538975	Enterococcushirae	Control	OK	2.0217	3.67184	0.860935	0.805234	0.15325	0.735289	no
4930511M06Rik	4930511M06Rik	4930511M06Rik	18:57533825-57731065	Enterococcushirae	Control	OK	5.94993	7.68849	0.369829	0.498538	0.30585	0.810697	no
4930511M11Rik	4930511M11Rik	4930511M11Rik	5:3657003-3679544	Enterococcushirae	Control	OK	3.0813	3.84178	0.318236	0.371463	0.4966	0.886236	no
4930512B01Rik	4930512B01Rik	4930512B01Rik	12:69746847-69987002	Enterococcushirae	Control	NOTEST	0.968407	0.82196	-0.236546	0	1	1	no
4930512H18Rik	4930512H18Rik	4930512H18Rik	8:61515020-61922835	Enterococcushirae	Control	NOTEST	0.697959	0.683565	-0.030062	0	1	1	no
4930513D17Rik	4930513D17Rik	4930513D17Rik	5:39461748-39538984	Enterococcushirae	Control	NOTEST	0.354311	0.143397	-1.30501	0	1	1	no
4930513N10Rik	4930513N10Rik	4930513N10Rik	8:95719450-95821728	Enterococcushirae	Control	OK	5.28402	6.39376	0.275027	0.122957	0.84425	0.969287	no
4930513O06Rik	4930513O06Rik	4930513O06Rik	X:139086242-139093403	Enterococcushirae	Control	NOTEST	0.357574	0.107846	-1.72927	0	1	1	no
4930515B02Rik	4930515B02Rik	4930515B02Rik	4:140872692-140878057	Enterococcushirae	Control	NOTEST	0.399398	0.368054	-0.117909	0	1	1	no
4930515G01Rik	4930515G01Rik	4930515G01Rik	5:114773732-114774983	Enterococcushirae	Control	OK	1.34693	2.47946	0.880351	0.801974	0.13545	0.722434	no
4930515G16Rik	4930515G16Rik	4930515G16Rik	6:67565233-67565699	Enterococcushirae	Control	NOTEST	0.213015	0	#NAME?	0	1	1	no
4930515L03Rik	4930515L03Rik	4930515L03Rik	2:16918677-17013726	Enterococcushirae	Control	NOTEST	0	0.304017	inf	0	1	1	no
4930515L19Rik	4930515L19Rik	4930515L19Rik	X:46267558-46328911	Enterococcushirae	Control	NOTEST	0.581011	1.50267	1.37089	0	1	1	no
4930517E11Rik	4930517E11Rik	4930517E11Rik	2:124123635-124129956	Enterococcushirae	Control	OK	7.19982	7.5027	0.0594485	0.0833325	0.8793	0.977897	no
4930518I15Rik	4930518I15Rik	4930518I15Rik	2:156840076-156862945	Enterococcushirae	Control	OK	24.9432	27.7579	0.154255	0.192676	0.7228	0.943527	no
4930518P08Rik	4930518P08Rik	4930518P08Rik	13:50753392-50765248	Enterococcushirae	Control	NOTEST	0.440147	0.432057	-0.0267639	0	1	1	no
4930519D14Rik	4930519D14Rik	4930519D14Rik	13:30615042-30624258	Enterococcushirae	Control	NOTEST	0.590432	0.457025	-0.369497	0	1	1	no
4930519F09Rik	4930519F09Rik	4930519F09Rik	10:28921962-28923507	Enterococcushirae	Control	OK	14.4981	16.6545	0.200049	0.33298	0.52865	0.895141	no
4930519F16Rik	4930519F16Rik	4930519F16Rik	X:103232280-103256606	Enterococcushirae	Control	OK	6.67745	5.67049	-0.235824	-0.291313	0.59135	0.90849	no
4930519F24Rik	4930519F24Rik	4930519F24Rik	9:100022299-100034670	Enterococcushirae	Control	NOTEST	0.551903	0	#NAME?	0	1	1	no
4930519G04Rik	4930519G04Rik	4930519G04Rik	5:114853713-114883880	Enterococcushirae	Control	NOTEST	0.690913	0.528266	-0.387239	0	1	1	no
4930519H02Rik	4930519H02Rik	4930519H02Rik	5:15863927-15883766	Enterococcushirae	Control	OK	2.33818	2.69584	0.205354	0.200194	0.7042	0.939265	no
4930520O04Rik	4930520O04Rik	4930520O04Rik	9:114368323-114390712	Enterococcushirae	Control	NOTEST	0.967556	1.62003	0.743606	0	1	1	no
4930520P13Rik	4930520P13Rik	4930520P13Rik	13:70232821-70248122	Enterococcushirae	Control	NOTEST	0.788576	0.466865	-0.756244	0	1	1	no
4930521A18Rik	4930521A18Rik	4930521A18Rik	1:31222838-31224287	Enterococcushirae	Control	NOTEST	0.563418	0.604943	0.102592	0	1	1	no
4930521E06Rik	4930521E06Rik	4930521E06Rik	1:44551670-44796836	Enterococcushirae	Control	NOTEST	0.370454	0.537971	0.538233	0	1	1	no
4930522H14Rik	4930522H14Rik	4930522H14Rik	4:109505331-109531297	Enterococcushirae	Control	NOTEST	0.246152	0.0994168	-1.30799	0	1	1	no
4930522N08Rik	4930522N08Rik	4930522N08Rik	5:99297243-99729060	Enterococcushirae	Control	NOTEST	0.954254	0.788558	-0.275155	0	1	1	no
4930522O17Rik	4930522O17Rik	4930522O17Rik	4:53246195-53251120	Enterococcushirae	Control	NOTEST	0.560043	0	#NAME?	0	1	1	no
4930523C07Rik	4930523C07Rik	4930523C07Rik	1:160044379-160078587	Enterococcushirae	Control	OK	12.3394	10.4228	-0.243533	-0.378109	0.48635	0.883557	no
4930523O13Rik	4930523O13Rik	4930523O13Rik	15:46435865-46496179	Enterococcushirae	Control	OK	2.18078	2.23162	0.0332492	0.0327413	0.95085	0.990192	no
4930524B15Rik	4930524B15Rik	4930524B15Rik	11:31965632-31979651	Enterococcushirae	Control	NOTEST	0.295433	0.522278	0.821986	0	1	1	no
4930524C18Rik	4930524C18Rik	4930524C18Rik	14:114831964-114861327	Enterococcushirae	Control	OK	2.3151	2.99638	0.372148	0.441003	0.42115	0.857958	no
4930524E20Rik	4930524E20Rik	4930524E20Rik	X:114907581-114908510	Enterococcushirae	Control	NOTEST	0.604609	0.262066	-1.20607	0	1	1	no
4930524L23Rik	4930524L23Rik	4930524L23Rik	X:7558561-7605420	Enterococcushirae	Control	NOTEST	0.879208	1.15498	0.393594	0	1	1	no
4930524N10Rik	4930524N10Rik	4930524N10Rik	X:154339224-154343392	Enterococcushirae	Control	NOTEST	0.30818	0.188947	-0.705793	0	1	1	no
4930524O05Rik	4930524O05Rik	4930524O05Rik	19:10634232-10665210	Enterococcushirae	Control	NOTEST	0.116225	0.404693	1.7999	0	1	1	no
4930524O08Rik	4930524O08Rik	4930524O08Rik	9:89826518-89864028	Enterococcushirae	Control	NOTEST	0.665781	0.376558	-0.822174	0	1	1	no
4930525D18Rik	4930525D18Rik	4930525D18Rik	9:114341110-114364627	Enterococcushirae	Control	NOTEST	0.458463	0.654226	0.512984	0	1	1	no
4930525F21Rik	4930525F21Rik	4930525F21Rik	2:125859217-126146251	Enterococcushirae	Control	NOTEST	0.0830248	0.409381	2.30183	0	1	1	no
4930525G20Rik	4930525G20Rik	4930525G20Rik	13:67796593-67830985	Enterococcushirae	Control	NOTEST	0.36435	0.42771	0.231308	0	1	1	no
4930525M21Rik	4930525M21Rik	4930525M21Rik	X:38013907-38018815	Enterococcushirae	Control	OK	2.51815	2.3187	-0.119046	-0.104521	0.84445	0.969287	no
4930526D03Rik	4930526D03Rik	4930526D03Rik	2:181696794-181698442	Enterococcushirae	Control	NOTEST	0.338683	1.1068	1.70839	0	1	1	no
4930526I15Rik	4930526I15Rik	4930526I15Rik	9:124423255-124424856	Enterococcushirae	Control	OK	8.4482	5.37531	-0.652297	-0.722544	0.18245	0.756431	no
4930526L06Rik	4930526L06Rik	4930526L06Rik	19:11196816-11299884	Enterococcushirae	Control	OK	6.85208	9.73869	0.507186	0.39323	0.45055	0.869397	no
4930527F14Rik	4930527F14Rik	4930527F14Rik	14:45543709-45562877	Enterococcushirae	Control	NOTEST	0	0	0	0	1	1	no
4930527G23Rik	4930527G23Rik	4930527G23Rik	18:29396715-29496416	Enterococcushirae	Control	NOTEST	0.688658	0	#NAME?	0	1	1	no
4930527J03Rik	4930527J03Rik	4930527J03Rik	1:178276046-178278811	Enterococcushirae	Control	NOTEST	0.900526	0	#NAME?	0	1	1	no
4930528A17Rik	4930528A17Rik	4930528A17Rik	4:21846326-21876475	Enterococcushirae	Control	NOTEST	0.633128	0.089373	-2.82459	0	1	1	no
4930528D03Rik	4930528D03Rik	4930528D03Rik	13:59733649-59769789	Enterococcushirae	Control	OK	5.36667	7.50894	0.484582	0.276115	0.59065	0.90849	no
4930528F23Rik	4930528F23Rik	4930528F23Rik	17:24804381-24839787	Enterococcushirae	Control	OK	4.73659	4.42596	-0.0978572	-0.127191	0.80435	0.95846	no
4930528P14Rik	4930528P14Rik	4930528P14Rik	2:115329265-115344280	Enterococcushirae	Control	NOTEST	0.79062	1.609	1.02511	0	1	1	no
4930529C04Rik	4930529C04Rik	4930529C04Rik	3:91071661-91075192	Enterococcushirae	Control	OK	4.42509	5.23717	0.243081	0.374637	0.48625	0.883475	no
4930529F22Rik	4930529F22Rik	4930529F22Rik	8:40793272-40797303	Enterococcushirae	Control	NOTEST	1.15337	1.45673	0.336869	0	1	1	no
4930529F24Rik	4930529F24Rik	4930529F24Rik	14:38368950-39473088	Enterococcushirae	Control	NOTEST	1.1061	1.1481	0.0537705	0	1	1	no
4930529K09Rik	4930529K09Rik	4930529K09Rik	14:86245969-86262042	Enterococcushirae	Control	OK	0.811397	2.59459	1.67702	0.954269	0.0733	0.650938	no
4930529L06Rik	4930529L06Rik	4930529L06Rik	16:84679788-84685147	Enterococcushirae	Control	NOTEST	0	0	0	0	1	1	no
4930529M08Rik	4930529M08Rik	4930529M08Rik	2:145934783-145964226	Enterococcushirae	Control	OK	2.00313	2.78843	0.477198	0.521386	0.33185	0.824314	no
4930533B01Rik	4930533B01Rik	4930533B01Rik	2:113327735-113716767	Enterococcushirae	Control	NOTEST	0.225028	0.502803	1.15989	0	1	1	no
4930533P14Rik	4930533P14Rik	4930533P14Rik	1:96612056-96662573	Enterococcushirae	Control	NOTEST	0.112781	0.333616	1.56467	0	1	1	no
4930534B04Rik	4930534B04Rik	4930534B04Rik	12:90998491-91384409	Enterococcushirae	Control	OK	5.21446	6.14764	0.237515	0.40258	0.45445	0.870507	no
4930538K18Rik	4930538K18Rik	4930538K18Rik	4:119205054-119218217	Enterococcushirae	Control	NOTEST	0.71202	0.233557	-1.60815	0	1	1	no
4930539C22Rik	4930539C22Rik	4930539C22Rik	3:134404142-134423635	Enterococcushirae	Control	NOTEST	0.216358	0	#NAME?	0	1	1	no
4930539E08Rik	4930539E08Rik	4930539E08Rik	17:28896394-28915324	Enterococcushirae	Control	NOTEST	0.6659	0.698335	0.0686139	0	1	1	no
4930539J05Rik	4930539J05Rik	4930539J05Rik	3:135436219-135438665	Enterococcushirae	Control	NOTEST	0.191309	0.776475	2.02103	0	1	1	no
4930539M17Rik	4930539M17Rik	4930539M17Rik	3:9061963-9071076	Enterococcushirae	Control	OK	1.98411	3.95985	0.996956	0.913874	0.09385	0.674964	no
4930539N22Rik	4930539N22Rik	4930539N22Rik	3:13471654-14182287	Enterococcushirae	Control	OK	2.76919	2.72885	-0.0211721	-0.018496	0.972	0.99399	no
4930540M03Rik	4930540M03Rik	4930540M03Rik	9:15559863-15641220	Enterococcushirae	Control	NOTEST	0	0	0	0	1	1	no
4930542C21Rik	4930542C21Rik	4930542C21Rik	16:38017322-38054526	Enterococcushirae	Control	NOTEST	0.873054	0.429122	-1.02468	0	1	1	no
4930542D17Rik	4930542D17Rik	4930542D17Rik	16:50589858-50654166	Enterococcushirae	Control	NOTEST	0.167413	0.467556	1.48173	0	1	1	no
4930542H20Rik	4930542H20Rik	4930542H20Rik	11:79591211-79694012	Enterococcushirae	Control	NOTEST	0	0	0	0	1	1	no
4930542N07Rik	4930542N07Rik	4930542N07Rik	X:154482001-154484682	Enterococcushirae	Control	NOTEST	0.198724	0.694012	1.80419	0	1	1	no
4930543E12Rik	4930543E12Rik	4930543E12Rik	7:113100235-113142015	Enterococcushirae	Control	NOTEST	0.829251	0.70837	-0.227305	0	1	1	no
4930544D05Rik	4930544D05Rik	4930544D05Rik	11:70614882-70619194	Enterococcushirae	Control	NOTEST	1.57448	0.717086	-1.13466	0	1	1	no
4930544G11Rik	4930544G11Rik	4930544G11Rik	6:65952570-65954014	Enterococcushirae	Control	OK	4.29263	4.45107	0.0522873	0.0649293	0.9072	0.982326	no
4930544L04Rik	4930544L04Rik	4930544L04Rik	7:135396334-135399544	Enterococcushirae	Control	OK	3.68298	5.85137	0.667898	0.982827	0.06795	0.640373	no
4930544M13Rik	4930544M13Rik	4930544M13Rik	13:114607227-114697822	Enterococcushirae	Control	NOTEST	1.46103	0.841341	-0.796218	0	1	1	no
4930544O15Rik	4930544O15Rik	4930544O15Rik	4:115779833-115781034	Enterococcushirae	Control	OK	2.12203	3.41177	0.685075	0.614232	0.2477	0.786043	no
4930545E07Rik	4930545E07Rik	4930545E07Rik	18:17568745-17580990	Enterococcushirae	Control	OK	3.41361	4.34662	0.348598	0.368933	0.4869	0.883737	no
4930545H06Rik	4930545H06Rik	4930545H06Rik	10:68313007-68326978	Enterococcushirae	Control	NOTEST	1.23829	0.717867	-0.786564	0	1	1	no
4930545L23Rik	4930545L23Rik	4930545L23Rik	2:134786163-135475258	Enterococcushirae	Control	NOTEST	0.460444	0.801551	0.799768	0	1	1	no
4930546C10Rik	4930546C10Rik	4930546C10Rik	18:68889486-68951528	Enterococcushirae	Control	NOTEST	0.709833	0.702031	-0.015946	0	1	1	no
4930546K05Rik	4930546K05Rik	4930546K05Rik	9:42182237-42209231	Enterococcushirae	Control	OK	3.64049	4.9524	0.443995	0.680105	0.19725	0.76438	no
4930547C10Rik	4930547C10Rik	4930547C10Rik	4:52596273-52612163	Enterococcushirae	Control	NOTEST	0.383529	0.713611	0.895803	0	1	1	no
4930547E08Rik	4930547E08Rik	4930547E08Rik	2:103804451-103810622	Enterococcushirae	Control	NOTEST	0.840111	0.370587	-1.18077	0	1	1	no
4930547E14Rik	4930547E14Rik	4930547E14Rik	16:59613320-60605531	Enterococcushirae	Control	NOTEST	0.76161	1.77337	1.21937	0	1	1	no
4930547M16Rik	4930547M16Rik	4930547M16Rik	10:39899328-39907931	Enterococcushirae	Control	NOTEST	0.38286	0.542604	0.50308	0	1	1	no
4930547N16Rik	4930547N16Rik	4930547N16Rik	10:88091071-88146941	Enterococcushirae	Control	OK	2.70286	2.98978	0.145554	0.193003	0.72205	0.94328	no
4930548G14Rik	4930548G14Rik	4930548G14Rik	15:46623304-46639858	Enterococcushirae	Control	OK	9.06293	11.7886	0.379346	0.540245	0.32475	0.819768	no
4930548H24Rik	4930548H24Rik	4930548H24Rik	5:31485858-31488262	Enterococcushirae	Control	OK	12.4815	14.7658	0.242463	0.371021	0.48605	0.883475	no
4930548J01Rik	4930548J01Rik	4930548J01Rik	17:4119445-4122102	Enterococcushirae	Control	OK	3.76965	5.54544	0.556871	0.563097	0.29605	0.808356	no
4930548K13Rik	4930548K13Rik	4930548K13Rik	4:26635819-26705449	Enterococcushirae	Control	NOTEST	0.155564	1.18252	2.92628	0	1	1	no
4930549C01Rik	4930549C01Rik	4930549C01Rik	4:136610436-136613213	Enterococcushirae	Control	OK	1.77363	5.354	1.59391	1.26198	0.0264	0.499576	no
4930549G23Rik	4930549G23Rik	4930549G23Rik	18:67774875-67799943	Enterococcushirae	Control	OK	3.52928	5.63697	0.675547	0.175121	0.74495	0.946493	no
4930550C14Rik	4930550C14Rik	4930550C14Rik	9:53405285-53432803	Enterococcushirae	Control	NOTEST	1.64158	1.10731	-0.568028	0	1	1	no
4930550L24Rik	4930550L24Rik	4930550L24Rik	X:58911460-58924600	Enterococcushirae	Control	NOTEST	0.609241	0.393066	-0.63224	0	1	1	no
4930552N02Rik	4930552N02Rik	4930552N02Rik	4:52814603-52828269	Enterococcushirae	Control	NOTEST	1.26408	1.26168	-0.00274702	0	1	1	no
4930552P12Rik	4930552P12Rik	4930552P12Rik	19:55640588-55702204	Enterococcushirae	Control	OK	5.63012	6.94185	0.302155	0.451607	0.3872	0.846974	no
4930553E22Rik	4930553E22Rik	4930553E22Rik	16:84371142-84375505	Enterococcushirae	Control	NOTEST	0.460818	0.25948	-0.828575	0	1	1	no
4930553J12Rik	4930553J12Rik	4930553J12Rik	16:88820097-88820890	Enterococcushirae	Control	NOTEST	0.304698	0.732516	1.26548	0	1	1	no
4930554C24Rik	4930554C24Rik	4930554C24Rik	9:84774397-84784351	Enterococcushirae	Control	OK	2.82372	3.57203	0.339143	0.35266	0.50785	0.890507	no
4930555A03Rik	4930555A03Rik	4930555A03Rik	3:151294161-151296641	Enterococcushirae	Control	NOTEST	1.15063	0.691796	-0.734009	0	1	1	no
4930555B11Rik	4930555B11Rik	4930555B11Rik	2:57181830-57188257	Enterococcushirae	Control	OK	9.64868	13.9562	0.532507	0.809216	0.13425	0.722061	no
4930555F03Rik	4930555F03Rik	4930555F03Rik	8:49370912-49501984	Enterococcushirae	Control	OK	6.22543	6.4453	0.0500718	0.0540094	0.91865	0.984035	no
4930555G01Rik	4930555G01Rik	4930555G01Rik	14:5050628-5059243	Enterococcushirae	Control	OK	1.95932	2.88307	0.557252	0.660631	0.21635	0.768102	no
4930555I21Rik	4930555I21Rik	4930555I21Rik	4:135495986-135537803	Enterococcushirae	Control	NOTEST	0.436794	1.04154	1.25369	0	1	1	no
4930556C24Rik	4930556C24Rik	4930556C24Rik	16:85819210-85826772	Enterococcushirae	Control	NOTEST	0.614067	0.211502	-1.53772	0	1	1	no
4930556G01Rik	4930556G01Rik	4930556G01Rik	4:30664595-30855744	Enterococcushirae	Control	OK	5.07478	4.66911	-0.120197	-0.13669	0.80385	0.95846	no
4930556J02Rik	4930556J02Rik	4930556J02Rik	14:61492687-61500382	Enterococcushirae	Control	NOTEST	0.346853	0.765117	1.14136	0	1	1	no
4930556J24Rik	4930556J24Rik	4930556J24Rik	11:3937540-3980004	Enterococcushirae	Control	NOTEST	0.296372	0.449629	0.601328	0	1	1	no
4930556L07Rik	4930556L07Rik	4930556L07Rik	2:151747577-151751425	Enterococcushirae	Control	NOTEST	1.59253	1.60298	0.009437	0	1	1	no
4930556M19Rik	4930556M19Rik	4930556M19Rik	15:10714835-10790123	Enterococcushirae	Control	OK	6.65507	6.25404	-0.0896657	-0.127738	0.81515	0.961384	no
4930556N09Rik	4930556N09Rik	4930556N09Rik	10:97035767-97061059	Enterococcushirae	Control	NOTEST	0.490238	0.375122	-0.386122	0	1	1	no
4930557A04Rik	4930557A04Rik	4930557A04Rik	X:9849702-9850252	Enterococcushirae	Control	NOTEST	0.570519	0.186931	-1.60977	0	1	1	no
4930557J02Rik	4930557J02Rik	4930557J02Rik	5:34007197-34169448	Enterococcushirae	Control	NOTEST	0.743615	1.04795	0.494947	0	1	1	no
4930558C23Rik	4930558C23Rik	4930558C23Rik	3:95386457-95402841	Enterococcushirae	Control	OK	2.9836	4.62319	0.631834	0.604617	0.2658	0.791922	no
4930558G05Rik	4930558G05Rik	4930558G05Rik	X:129051523-129067146	Enterococcushirae	Control	NOTEST	0.395478	0.972548	1.29817	0	1	1	no
4930558J18Rik	4930558J18Rik	4930558J18Rik	1:57359221-57377544	Enterococcushirae	Control	NOTEST	1.00089	1.0596	0.0822304	0	1	1	no
4930558K02Rik	4930558K02Rik	4930558K02Rik	1:161942088-161979636	Enterococcushirae	Control	NOTEST	1.42399	0.856609	-0.733228	0	1	1	no
4930562A09Rik	4930562A09Rik	4930562A09Rik	5:116390677-116392800	Enterococcushirae	Control	NOTEST	0.984647	0.762509	-0.368853	0	1	1	no
4930562C15Rik	4930562C15Rik	4930562C15Rik	16:4835415-4867691	Enterococcushirae	Control	OK	2.38903	4.14881	0.796272	0.82584	0.1197	0.704151	no
4930562F07Rik	4930562F07Rik	4930562F07Rik	1:160044379-160078587	Enterococcushirae	Control	OK	6.89381	6.41062	-0.104837	-0.0530969	0.9368	0.988872	no
4930563D23Rik	4930563D23Rik	4930563D23Rik	16:92318762-92321441	Enterococcushirae	Control	NOTEST	0.728607	0.993121	0.446828	0	1	1	no
4930563E18Rik	4930563E18Rik	4930563E18Rik	18:10706859-10711832	Enterococcushirae	Control	NOTEST	0.998978	0.460333	-1.11777	0	1	1	no
4930563E22Rik	4930563E22Rik	4930563E22Rik	11:72211723-72218450	Enterococcushirae	Control	NOTEST	1.50753	1.7239	0.193491	0	1	1	no
4930563F08Rik	4930563F08Rik	4930563F08Rik	5:131437681-132542343	Enterococcushirae	Control	OK	14.8036	14.8718	0.0066253	0.00472822	0.99395	0.998234	no
4930563M20Rik	4930563M20Rik	4930563M20Rik	8:116781711-116801412	Enterococcushirae	Control	NOTEST	0	0.792183	inf	0	1	1	no
4930564B18Rik	4930564B18Rik	4930564B18Rik	14:75642258-75667137	Enterococcushirae	Control	OK	5.18697	6.66567	0.361858	0.416031	0.4398	0.867413	no
4930564C03Rik	4930564C03Rik	4930564C03Rik	17:44604000-45119284	Enterococcushirae	Control	NOTEST	0.355886	0.538304	0.597008	0	1	1	no
4930564D02Rik	4930564D02Rik	4930564D02Rik	3:105066843-105078806	Enterococcushirae	Control	NOTEST	0.617766	1.1285	0.869268	0	1	1	no
4930564G21Rik	4930564G21Rik	4930564G21Rik	10:119454313-120075597	Enterococcushirae	Control	NOTEST	0.545154	1.223	1.16569	0	1	1	no
4930564K09Rik	4930564K09Rik	4930564K09Rik	3:82876704-82943638	Enterococcushirae	Control	OK	5.12436	5.47149	0.0945622	0.128523	0.81095	0.96017	no
4930565A17	4930565A17	4930565A17	10:61031302-61038080	Enterococcushirae	Control	NOTEST	0.704667	0.794334	0.172803	0	1	1	no
4930565D16Rik	4930565D16Rik	4930565D16Rik	3:84349375-84379921	Enterococcushirae	Control	NOTEST	0.315992	1.01983	1.69037	0	1	1	no
4930565N06Rik	4930565N06Rik	4930565N06Rik	16:36880518-36933085	Enterococcushirae	Control	NOTEST	0.349914	0.586372	0.744815	0	1	1	no
4930567H12Rik	4930567H12Rik	4930567H12Rik	8:125584637-125616670	Enterococcushirae	Control	OK	2.34055	4.60157	0.975274	0.985685	0.0779	0.66638	no
4930567H17Rik	4930567H17Rik	4930567H17Rik	X:70393900-70394740	Enterococcushirae	Control	NOTEST	0.647336	0.25643	-1.33595	0	1	1	no
4930567J20Rik	4930567J20Rik	4930567J20Rik	16:71249903-71267176	Enterococcushirae	Control	NOTEST	0.256616	0.376357	0.552489	0	1	1	no
4930567K20Rik	4930567K20Rik	4930567K20Rik	10:10686058-11082331	Enterococcushirae	Control	OK	2.87278	1.21029	-1.2471	-0.402645	0.5508	0.90019	no
4930568D16Rik	4930568D16Rik	4930568D16Rik	2:35354217-35367729	Enterococcushirae	Control	OK	6.33368	4.95572	-0.35395	-0.443914	0.40975	0.854437	no
4930568E12Rik	4930568E12Rik	4930568E12Rik	9:13091266-13105855	Enterococcushirae	Control	NOTEST	0.200512	0	#NAME?	0	1	1	no
4930568G15Rik	4930568G15Rik	4930568G15Rik	1:165066616-165091930	Enterococcushirae	Control	NOTEST	0.485153	1.01056	1.05865	0	1	1	no
4930568K20Rik	4930568K20Rik	4930568K20Rik	5:124229724-124237137	Enterococcushirae	Control	NOTEST	0.847189	1.07284	0.340679	0	1	1	no
4930570E03Rik	4930570E03Rik	4930570E03Rik	16:78695033-78709083	Enterococcushirae	Control	OK	7.1213	6.9228	-0.0407864	-0.0616602	0.9081	0.982326	no
4930570G19Rik	4930570G19Rik	4930570G19Rik	3:156546752-156561746	Enterococcushirae	Control	OK	2.61353	3.67769	0.492799	0.469638	0.38545	0.846699	no
4930571K23Rik	4930571K23Rik	4930571K23Rik	7:125368860-125371013	Enterococcushirae	Control	OK	2.2513	2.49457	0.148028	0.17793	0.7444	0.94636	no
4930572J05Rik	4930572J05Rik	4930572J05Rik	15:74721233-74724373	Enterococcushirae	Control	OK	3.29381	3.47401	0.0768432	0.0881637	0.86945	0.976147	no
4930572K03Rik	4930572K03Rik	4930572K03Rik	5:127170564-127184356	Enterococcushirae	Control	NOTEST	0.977554	0.29161	-1.74514	0	1	1	no
4930572O03Rik	4930572O03Rik	4930572O03Rik	5:15652641-15657059	Enterococcushirae	Control	NOTEST	0.781852	1.52252	0.961493	0	1	1	no
4930572O13Rik	4930572O13Rik	4930572O13Rik	14:25139794-25143241	Enterococcushirae	Control	NOTEST	1.01261	0.349824	-1.53338	0	1	1	no
4930573C08Rik	4930573C08Rik	4930573C08Rik	15:69234349-69234971	Enterococcushirae	Control	OK	6.71004	7.92263	0.239659	0.249826	0.641	0.918997	no
4930573O16Rik	4930573O16Rik	4930573O16Rik	2:52136646-52338798	Enterococcushirae	Control	NOTEST	0.633192	0.359976	-0.814744	0	1	1	no
4930578C19Rik	4930578C19Rik	4930578C19Rik	X:18418426-18461274	Enterococcushirae	Control	NOTEST	0.293897	0.358742	0.287636	0	1	1	no
4930578E11Rik	4930578E11Rik	4930578E11Rik	18:29396715-29496416	Enterococcushirae	Control	NOTEST	1.26135	1.00147	-0.332848	0	1	1	no
4930578I06Rik	4930578I06Rik	4930578I06Rik	14:63971121-63987780	Enterococcushirae	Control	NOTEST	1.80017	1.63031	-0.142981	0	1	1	no
4930578M01Rik	4930578M01Rik	4930578M01Rik	15:98985964-98989281	Enterococcushirae	Control	NOTEST	1.01077	0	#NAME?	0	1	1	no
4930578N16Rik	4930578N16Rik	4930578N16Rik	2:69758056-69789486	Enterococcushirae	Control	OK	2.20431	4.07228	0.885511	0.965086	0.0729	0.649966	no
4930578N18Rik	4930578N18Rik	4930578N18Rik	16:76122612-76156086	Enterococcushirae	Control	OK	8.49253	12.6478	0.574622	0.585581	0.2692	0.793766	no
4930579C12Rik	4930579C12Rik	4930579C12Rik	9:89157353-89177887	Enterococcushirae	Control	NOTEST	0.299471	0.218944	-0.451851	0	1	1	no
4930579C15Rik	4930579C15Rik	4930579C15Rik	4:94907292-94928810	Enterococcushirae	Control	NOTEST	0.509061	0.502484	-0.0187615	0	1	1	no
4930579D07Rik	4930579D07Rik	4930579D07Rik	17:4851697-4854482	Enterococcushirae	Control	OK	1.99862	2.25942	0.176945	0.18538	0.7246	0.944098	no
4930579F01Rik	4930579F01Rik	4930579F01Rik	3:138164134-138186713	Enterococcushirae	Control	NOTEST	2.01917	1.90121	-0.0868452	0	1	1	no
4930579G18Rik	4930579G18Rik	4930579G18Rik	14:54642160-54690742	Enterococcushirae	Control	OK	2.09794	2.44653	0.221762	0.0662319	0.91865	0.984035	no
4930579G22Rik	4930579G22Rik	4930579G22Rik	5:129908539-129911281	Enterococcushirae	Control	OK	2.86136	2.90782	0.0232371	0.0176816	0.9784	0.994573	no
4930579G24Rik	4930579G24Rik	4930579G24Rik	3:79629078-79632820	Enterococcushirae	Control	OK	9.25041	9.63247	0.0583895	0.0901669	0.8682	0.975892	no
4930579K19Rik	4930579K19Rik	4930579K19Rik	9:98562459-98563611	Enterococcushirae	Control	NOTEST	1.28969	1.32843	0.0426951	0	1	1	no
4930581F22Rik	4930581F22Rik	4930581F22Rik	9:35046578-35175987	Enterococcushirae	Control	OK	2.7084	3.36553	0.313393	0.153366	0.8096	0.959844	no
4930583H14Rik	4930583H14Rik	4930583H14Rik	3:51388411-51396547	Enterococcushirae	Control	OK	4.47108	7.88174	0.817891	0.984859	0.0666	0.639575	no
4930583I09Rik	4930583I09Rik	4930583I09Rik	17:64832522-64836065	Enterococcushirae	Control	OK	1.60363	2.69618	0.749574	0.555827	0.31385	0.815325	no
4930583K01Rik	4930583K01Rik	4930583K01Rik	7:118243906-118245551	Enterococcushirae	Control	NOTEST	0.631714	0.670161	0.0852357	0	1	1	no
4930583P06Rik	4930583P06Rik	4930583P06Rik	2:124217678-124222358	Enterococcushirae	Control	NOTEST	0.551979	0.444747	-0.311628	0	1	1	no
4930584F24Rik	4930584F24Rik	4930584F24Rik	5:26460069-26493314	Enterococcushirae	Control	NOTEST	1.87699	1.52176	-0.302677	0	1	1	no
4930588J15Rik	4930588J15Rik	4930588J15Rik	15:92396809-92771819	Enterococcushirae	Control	OK	3.73473	4.61453	0.305178	0.327677	0.5383	0.89672	no
4930588K23Rik	4930588K23Rik	4930588K23Rik	16:18591991-18609751	Enterococcushirae	Control	NOTEST	0.739322	0.911168	0.301514	0	1	1	no
4930588N13Rik	4930588N13Rik	4930588N13Rik	5:149439705-149470620	Enterococcushirae	Control	NOTEST	0.39272	0.146643	-1.4212	0	1	1	no
4930589L23Rik	4930589L23Rik	4930589L23Rik	3:79568191-79572580	Enterococcushirae	Control	OK	4.35794	3.03473	-0.522077	-0.592617	0.27015	0.793766	no
4930589P08Rik	4930589P08Rik	4930589P08Rik	4:151059522-151861768	Enterococcushirae	Control	NOTEST	0.894035	0.932796	0.0612303	0	1	1	no
4930590J08Rik	4930590J08Rik	4930590J08Rik	6:91904232-91950725	Enterococcushirae	Control	NOTEST	0.243591	0.439727	0.852143	0	1	1	no
4930590L20Rik	4930590L20Rik	4930590L20Rik	1:140246256-140656402	Enterococcushirae	Control	NOTEST	0.610233	0.845043	0.469665	0	1	1	no
4930591A17Rik	4930591A17Rik	4930591A17Rik	2:179414935-179416880	Enterococcushirae	Control	OK	11.9327	14.0187	0.232439	0.298126	0.56365	0.902954	no
4930592A05Rik	4930592A05Rik	4930592A05Rik	15:33083128-33653436	Enterococcushirae	Control	OK	6.06265	5.11032	-0.246535	-0.0793149	0.9064	0.982326	no
4930592I03Rik	4930592I03Rik	4930592I03Rik	18:82910878-83005314	Enterococcushirae	Control	NOTEST	0.628154	0.73001	0.216797	0	1	1	no
4930593A02Rik	4930593A02Rik	4930593A02Rik	3:58692588-58792019	Enterococcushirae	Control	NOTEST	0.0570306	0.09823	0.784426	0	1	1	no
4930593C16Rik	4930593C16Rik	4930593C16Rik	9:120924454-120930802	Enterococcushirae	Control	OK	4.51602	5.31914	0.236143	0.218014	0.6785	0.930817	no
4930594C11Rik	4930594C11Rik	4930594C11Rik	1:37439339-37536259	Enterococcushirae	Control	OK	2.56646	5.16235	1.00825	0.768916	0.1704	0.749078	no
4930594M22Rik	4930594M22Rik	4930594M22Rik	14:122890859-122983261	Enterococcushirae	Control	NOTEST	1.06527	0.753777	-0.499003	0	1	1	no
4930595M18Rik	4930595M18Rik	4930595M18Rik	X:81419574-81458122	Enterococcushirae	Control	NOTEST	0.313092	0.40602	0.374967	0	1	1	no
4930596D02Rik	4930596D02Rik	4930596D02Rik	14:35809485-35811978	Enterococcushirae	Control	OK	1.53515	2.30493	0.586344	0.564334	0.27275	0.793766	no
4930596M17Rik	4930596M17Rik	4930596M17Rik	9:121577842-121641566	Enterococcushirae	Control	NOTEST	0.0893525	0	#NAME?	0	1	1	no
4930597G03Rik	4930597G03Rik	4930597G03Rik	14:51317334-51345489	Enterococcushirae	Control	NOTEST	1.62683	1.92209	0.240611	0	1	1	no
4930597O21Rik	4930597O21Rik	4930597O21Rik	6:66894643-67021361	Enterococcushirae	Control	NOTEST	0.58716	0.553241	-0.0858449	0	1	1	no
4930598F16Rik	4930598F16Rik	4930598F16Rik	1:95701183-95716518	Enterococcushirae	Control	NOTEST	0.40328	0.426328	0.0801816	0	1	1	no
4930599N23Rik	4930599N23Rik	4930599N23Rik	6:39118472-39206773	Enterococcushirae	Control	OK	0.925094	2.89891	1.64784	0.314656	0.4051	0.852984	no
4931400O07Rik	4931400O07Rik	4931400O07Rik	X:62467990-62468812	Enterococcushirae	Control	NOTEST	0.389932	0.652683	0.743161	0	1	1	no
4931402G19Rik	4931402G19Rik	4931402G19Rik	2:120355308-120504919	Enterococcushirae	Control	OK	1.15906	2.39985	1.04999	0.496122	0.4061	0.853864	no
4931403E22Rik	4931403E22Rik	4931403E22Rik	19:26605159-26823907	Enterococcushirae	Control	NOTEST	0.209089	0.862046	2.04365	0	1	1	no
4931403G20Rik	4931403G20Rik	4931403G20Rik	12:69746847-69987002	Enterococcushirae	Control	OK	1.95715	4.11595	1.07247	0.281426	0.59145	0.90849	no
4931403M11Rik	4931403M11Rik	4931403M11Rik	14:24617569-24621695	Enterococcushirae	Control	NOTEST	2.02964	2.10047	0.0494888	0	1	1	no
4931406B18Rik	4931406B18Rik	4931406B18Rik	7:43492043-43505938	Enterococcushirae	Control	NOTEST	0.728846	0.612505	-0.250893	0	1	1	no
4931406C07Rik	4931406C07Rik	4931406C07Rik	9:15283336-15357788	Enterococcushirae	Control	OK	3.43394	2.83892	-0.274524	-0.148557	0.79725	0.957089	no
4931406H21Rik	4931406H21Rik	4931406H21Rik	14:25459184-25666747	Enterococcushirae	Control	OK	3.99487	12.5766	1.65452	0.839491	0.1975	0.76438	no
4931406P16Rik	4931406P16Rik	4931406P16Rik	7:34234376-34285609	Enterococcushirae	Control	OK	15.1695	12.7069	-0.25556	-0.419449	0.43975	0.867413	no
4931407G18Rik	4931407G18Rik	4931407G18Rik	5:87979450-87981541	Enterococcushirae	Control	NOTEST	0.51149	0.300664	-0.766555	0	1	1	no
4931408A02Rik	4931408A02Rik	4931408A02Rik	16:90830858-90904885	Enterococcushirae	Control	OK	31.3961	17.5043	-0.842876	-1.32938	0.0135	0.402655	no
4931408C20Rik	4931408C20Rik	4931408C20Rik	1:26681800-26687460	Enterococcushirae	Control	NOTEST	0.466868	0.41358	-0.17485	0	1	1	no
4931408D14Rik	4931408D14Rik	4931408D14Rik	19:37258422-37264095	Enterococcushirae	Control	NOTEST	1.34153	1.57852	0.234699	0	1	1	no
4931409K22Rik	4931409K22Rik	4931409K22Rik	5:24543433-24555469	Enterococcushirae	Control	OK	1.63976	2.68395	0.710874	0.837535	0.1266	0.716849	no
4931414P19Rik	4931414P19Rik	4931414P19Rik	14:54583662-54605908	Enterococcushirae	Control	OK	3.01561	2.63361	-0.195407	-0.24547	0.642	0.919078	no
4931417E11Rik	4931417E11Rik	4931417E11Rik	6:73468572-73469667	Enterococcushirae	Control	NOTEST	0.889833	0.975415	0.132483	0	1	1	no
4931417G12Rik	4931417G12Rik	4931417G12Rik	6:113596761-113600715	Enterococcushirae	Control	NOTEST	0.549197	0.756215	0.461472	0	1	1	no
4931419H13Rik	4931419H13Rik	4931419H13Rik	3:55055241-55084002	Enterococcushirae	Control	NOTEST	0.210323	0.244895	0.219552	0	1	1	no
4931420L22Rik	4931420L22Rik	4931420L22Rik	16:71131075-71139029	Enterococcushirae	Control	OK	3.03341	3.4718	0.194741	0.188355	0.7276	0.944404	no
4931422A03Rik	4931422A03Rik	4931422A03Rik	2:103992494-104063237	Enterococcushirae	Control	OK	1.10038	2.67533	1.28171	0.32749	0.58735	0.90849	no
4931423N10Rik	4931423N10Rik	4931423N10Rik	2:23207475-23267129	Enterococcushirae	Control	NOTEST	0.390865	0.55106	0.495538	0	1	1	no
4931428F04Rik	4931428F04Rik	4931428F04Rik	8:105276446-105289528	Enterococcushirae	Control	OK	4.12201	5.06332	0.296735	0.405619	0.4492	0.869397	no
4931428L18Rik	4931428L18Rik	4931428L18Rik	1:31141077-31222656	Enterococcushirae	Control	NOTEST	0.853567	0.757596	-0.172076	0	1	1	no
4931429I11Rik	4931429I11Rik	4931429I11Rik	9:40894848-40964112	Enterococcushirae	Control	NOTEST	0.596927	0.726098	0.282611	0	1	1	no
4931429L15Rik	4931429L15Rik	4931429L15Rik	9:46303360-46319986	Enterococcushirae	Control	NOTEST	0.238058	0.0347522	-2.77613	0	1	1	no
4931429P17Rik	4931429P17Rik	4931429P17Rik	13:47960329-48018608	Enterococcushirae	Control	NOTEST	0.314183	0.400366	0.349714	0	1	1	no
4931430N09Rik	4931430N09Rik	4931430N09Rik	6:118592295-119221614	Enterococcushirae	Control	OK	2.65697	3.7965	0.514889	0.410921	0.42995	0.861935	no
4931431B13Rik	4931431B13Rik	4931431B13Rik	7:128173945-128206366	Enterococcushirae	Control	NOTEST	0.426417	0.270057	-0.659004	0	1	1	no
4931431C16Rik	4931431C16Rik	4931431C16Rik	5:35581226-35613801	Enterococcushirae	Control	OK	1.56635	3.62447	1.21036	0.616214	0.36605	0.840311	no
4931431F19Rik	4931431F19Rik	4931431F19Rik	7:104127912-104129823	Enterococcushirae	Control	NOTEST	0.709709	0.411239	-0.787252	0	1	1	no
4931440F15Rik	4931440F15Rik	4931440F15Rik	11:29692897-30026033	Enterococcushirae	Control	OK	5.13039	6.55391	0.353287	0.163782	0.7832	0.954226	no
4931440J10Rik	4931440J10Rik	4931440J10Rik	14:62663666-62830126	Enterococcushirae	Control	NOTEST	0.384068	0.119046	-1.68984	0	1	1	no
4931440L10Rik	4931440L10Rik	4931440L10Rik	1:134540944-134547022	Enterococcushirae	Control	OK	13.9579	14.7189	0.076589	0.114237	0.83495	0.967175	no
4931440P22Rik	4931440P22Rik	4931440P22Rik	3:65527482-65560603	Enterococcushirae	Control	OK	1.55096	2.27383	0.551965	0.130847	0.78345	0.954226	no
4932411E22Rik	4932411E22Rik	4932411E22Rik	11:89390222-89418948	Enterococcushirae	Control	NOTEST	0.364228	0.177784	-1.03472	0	1	1	no
4932411G14Rik	4932411G14Rik	4932411G14Rik	13:59725924-59731752	Enterococcushirae	Control	NOTEST	0.437327	0.737636	0.754198	0	1	1	no
4932411L15	4932411L15	4932411L15	1:12667562-12673090	Enterococcushirae	Control	OK	40.2058	50.6506	0.333176	0.565995	0.27555	0.794713	no
4932411N23Rik	4932411N23Rik	4932411N23Rik	X:126812461-126834004	Enterococcushirae	Control	NOTEST	0.234615	0.238098	0.0212632	0	1	1	no
4932412D23Rik	4932412D23Rik	4932412D23Rik	16:42725701-42875762	Enterococcushirae	Control	OK	11.5383	13.947	0.273525	0.422158	0.36615	0.840311	no
4932412H11Rik	4932412H11Rik	4932412H11Rik	5:3845172-3866596	Enterococcushirae	Control	NOTEST	0.685251	0.832428	0.280692	0	1	1	no
4932413F04Rik	4932413F04Rik	4932413F04Rik	9:103482935-103761837	Enterococcushirae	Control	NOTEST	0.483935	0.82425	0.768268	0	1	1	no
4932414J04Rik	4932414J04Rik	4932414J04Rik	11:21494729-21511180	Enterococcushirae	Control	OK	8.98109	11.7246	0.38458	0.655027	0.21665	0.768102	no
4932414N04Rik	4932414N04Rik	4932414N04Rik	2:68657883-68748465	Enterococcushirae	Control	NOTEST	0.567132	0.722205	0.348725	0	1	1	no
4932415G12Rik	4932415G12Rik	4932415G12Rik	10:94673492-94688613	Enterococcushirae	Control	OK	3.80075	3.05828	-0.313567	-0.480793	0.3713	0.841423	no
4932415M13Rik	4932415M13Rik	4932415M13Rik	17:53723750-53725733	Enterococcushirae	Control	OK	14.511	14.345	-0.0166017	-0.0276696	0.95975	0.990804	no
4932416H05Rik	4932416H05Rik	4932416H05Rik	2:129798368-129832287	Enterococcushirae	Control	OK	2.94372	2.30082	-0.355491	-0.294697	0.5825	0.908384	no
4932416K20Rik	4932416K20Rik	4932416K20Rik	8:104795242-104798793	Enterococcushirae	Control	OK	7.87505	10.9313	0.473111	0.785477	0.14775	0.732846	no
4932418E24Rik	4932418E24Rik	4932418E24Rik	2:26271646-26294557	Enterococcushirae	Control	OK	1.4223	2.68049	0.914275	1.11348	0.04445	0.597395	no
4932422M17Rik	4932422M17Rik	4932422M17Rik	5:123138496-123141563	Enterococcushirae	Control	NOTEST	0.92131	1.09066	0.243442	0	1	1	no
4932425I24Rik	4932425I24Rik	4932425I24Rik	16:38297753-38341860	Enterococcushirae	Control	NOTEST	1.37203	1.99506	0.540115	0	1	1	no
4932429P05Rik	4932429P05Rik	4932429P05Rik	X:89752267-89755491	Enterococcushirae	Control	NOTEST	0.77275	1.07637	0.478094	0	1	1	no
4932431L22Rik	4932431L22Rik	4932431L22Rik	Y:70367443-70370583	Enterococcushirae	Control	NOTEST	0.37638	0.428186	0.186047	0	1	1	no
4932431P20Rik	4932431P20Rik	4932431P20Rik	7:29524542-29538055	Enterococcushirae	Control	NOTEST	0.382967	0.297848	-0.362643	0	1	1	no
4932435O22Rik	4932435O22Rik	4932435O22Rik	11:114413404-114448860	Enterococcushirae	Control	NOTEST	0.444924	0.386964	-0.201359	0	1	1	no
4932438A13Rik	4932438A13Rik	4932438A13Rik	3:36863105-37053033	Enterococcushirae	Control	OK	5.98856	7.36061	0.297617	0.491354	0.35665	0.836102	no
4932438H23Rik	4932438H23Rik	4932438H23Rik	16:91053934-91069145	Enterococcushirae	Control	OK	6.14092	6.02993	-0.0263129	-0.0398872	0.94185	0.989451	no
4932441B19Rik	4932441B19Rik	4932441B19Rik	13:65033057-65038004	Enterococcushirae	Control	NOTEST	0.74436	0.285259	-1.38373	0	1	1	no
4932441J04Rik	4932441J04Rik	4932441J04Rik	5:57570083-57717919	Enterococcushirae	Control	NOTEST	0.179217	0.134511	-0.41398	0	1	1	no
4932442L08Rik	4932442L08Rik	4932442L08Rik	X:94339902-94366562	Enterococcushirae	Control	NOTEST	0.111447	0	#NAME?	0	1	1	no
4932443I19Rik	4932443I19Rik	4932443I19Rik	8:13705888-13743066	Enterococcushirae	Control	NOTEST	0	0.14824	inf	0	1	1	no
4932443L11Rik	4932443L11Rik	4932443L11Rik	8:4162525-4208046	Enterococcushirae	Control	NOTEST	1.43944	1.78949	0.31404	0	1	1	no
4932702P03Rik	4932702P03Rik	4932702P03Rik	13:24905599-24937661	Enterococcushirae	Control	NOTEST	0	0	0	0	1	1	no
4933400A11Rik	4933400A11Rik	4933400A11Rik	X:169685246-169990798	Enterococcushirae	Control	NOTEST	0.271286	0.5652	1.05895	0	1	1	no
4933400B14Rik	4933400B14Rik	4933400B14Rik	17:89320226-89327333	Enterococcushirae	Control	NOTEST	0.813401	0.910703	0.163014	0	1	1	no
4933400C05Rik	4933400C05Rik	4933400C05Rik	11:103198946-103218432	Enterococcushirae	Control	NOTEST	0.779622	1.88259	1.27187	0	1	1	no
4933400C23	4933400C23	4933400C23	9:92718715-92795711	Enterococcushirae	Control	NOTEST	0.26378	0.0381665	-2.78896	0	1	1	no
4933400F03Rik	4933400F03Rik	4933400F03Rik	10:116474344-116474987	Enterococcushirae	Control	NOTEST	0.475398	1.23422	1.37639	0	1	1	no
4933400F21Rik	4933400F21Rik	4933400F21Rik	1:89454810-89895282	Enterococcushirae	Control	OK	1.45895	3.17767	1.12304	0.622586	0.30445	0.810332	no
4933400L20Rik	4933400L20Rik	4933400L20Rik	8:103603798-103680382	Enterococcushirae	Control	NOTEST	1.29551	1.92288	0.569751	0	1	1	no
4933401B06Rik	4933401B06Rik	4933401B06Rik	X:107542581-107543800	Enterococcushirae	Control	NOTEST	0.296818	0.0609517	-2.28384	0	1	1	no
4933401D09Rik	4933401D09Rik	4933401D09Rik	17:15631787-15641102	Enterococcushirae	Control	NOTEST	0.70512	1.30191	0.884694	0	1	1	no
4933401H06Rik	4933401H06Rik	4933401H06Rik	3:135825490-135888572	Enterococcushirae	Control	NOTEST	0.372379	0.858304	1.20472	0	1	1	no
4933401P06Rik	4933401P06Rik	4933401P06Rik	5:36868569-36955078	Enterococcushirae	Control	NOTEST	0.817719	0.313403	-1.38359	0	1	1	no
4933402C06Rik	4933402C06Rik	4933402C06Rik	7:40674736-40691260	Enterococcushirae	Control	NOTEST	0.439682	1.0843	1.30224	0	1	1	no
4933402D24Rik	4933402D24Rik	4933402D24Rik	1:63754908-63769267	Enterococcushirae	Control	NOTEST	0.795173	0.546075	-0.542169	0	1	1	no
4933402E13Rik	4933402E13Rik	4933402E13Rik	X:62283498-62292078	Enterococcushirae	Control	NOTEST	0.260223	0.203098	-0.357572	0	1	1	no
4933402J07Rik	4933402J07Rik	4933402J07Rik	8:87563906-87589197	Enterococcushirae	Control	NOTEST	0.499207	0.688334	0.46347	0	1	1	no
4933402J10Rik	4933402J10Rik	4933402J10Rik	5:59963118-59986002	Enterococcushirae	Control	NOTEST	0.476934	0.687854	0.528311	0	1	1	no
4933402J15Rik	4933402J15Rik	4933402J15Rik	14:74355526-74369741	Enterococcushirae	Control	NOTEST	0.0641471	0.265619	2.0499	0	1	1	no
4933402N03Rik	4933402N03Rik	4933402N03Rik	7:131138346-131146283	Enterococcushirae	Control	NOTEST	0.817595	0.588807	-0.473591	0	1	1	no
4933402N22Rik	4933402N22Rik	4933402N22Rik	5:11918042-11922804	Enterococcushirae	Control	NOTEST	0.99407	1.03771	0.0619848	0	1	1	no
4933402P03Rik	4933402P03Rik	4933402P03Rik	11:69816565-69818440	Enterococcushirae	Control	NOTEST	0.180418	0.347357	0.945076	0	1	1	no
4933403F05Rik	4933403F05Rik	4933403F05Rik	18:68260183-68300333	Enterococcushirae	Control	OK	6.21903	7.09061	0.18922	0.345075	0.52125	0.891585	no
4933403G14Rik	4933403G14Rik	4933403G14Rik	8:125669817-125673365	Enterococcushirae	Control	NOTEST	1.26781	1.24741	-0.0233962	0	1	1	no
4933403O03Rik	4933403O03Rik	4933403O03Rik	10:58229978-58232873	Enterococcushirae	Control	OK	5.96432	12.9089	1.11394	1.75342	0.002	0.183394	no
4933403O08Rik	4933403O08Rik	4933403O08Rik	X:112239048-112243852	Enterococcushirae	Control	NOTEST	0.493146	0.0940293	-2.39083	0	1	1	no
4933404G15Rik	4933404G15Rik	4933404G15Rik	16:16707686-16718121	Enterococcushirae	Control	NOTEST	1.26945	1.63427	0.364447	0	1	1	no
4933404K08Rik	4933404K08Rik	4933404K08Rik	13:23278349-23282267	Enterococcushirae	Control	OK	2.96147	3.35895	0.181694	0.20485	0.7041	0.939265	no
4933404M02Rik	4933404M02Rik	4933404M02Rik	2:70489939-70602012	Enterococcushirae	Control	NOTEST	0.436484	0.12148	-1.84521	0	1	1	no
4933404O12Rik	4933404O12Rik	4933404O12Rik	5:136919145-136937109	Enterococcushirae	Control	NOTEST	1.73522	1.4337	-0.27537	0	1	1	no
4933405D12Rik	4933405D12Rik	4933405D12Rik	3:122882591-122924116	Enterococcushirae	Control	NOTEST	0.334994	0.398233	0.249477	0	1	1	no
4933405E24Rik	4933405E24Rik	4933405E24Rik	11:54177771-54213288	Enterococcushirae	Control	NOTEST	0.568565	0.431089	-0.399342	0	1	1	no
4933405L10Rik	4933405L10Rik	4933405L10Rik	8:105708302-105710168	Enterococcushirae	Control	NOTEST	0.306169	0.366536	0.259628	0	1	1	no
4933405O20Rik	4933405O20Rik	4933405O20Rik	7:49975349-50863289	Enterococcushirae	Control	NOTEST	0.573443	0.642325	0.163653	0	1	1	no
4933406C10Rik	4933406C10Rik	4933406C10Rik	12:32919383-32953789	Enterococcushirae	Control	NOTEST	0.323956	0.544495	0.749121	0	1	1	no
4933406D12Rik	4933406D12Rik	4933406D12Rik	2:146542930-146546108	Enterococcushirae	Control	NOTEST	0.0760573	0.5668	2.89768	0	1	1	no
4933406F09Rik	4933406F09Rik	4933406F09Rik	14:7412472-7422685	Enterococcushirae	Control	OK	4.75285	6.03568	0.344721	0.4324	0.4213	0.858053	no
4933406G16Rik	4933406G16Rik	4933406G16Rik	11:19065274-19075740	Enterococcushirae	Control	OK	5.99084	9.12124	0.606472	0.853873	0.1215	0.708986	no
4933406I18Rik	4933406I18Rik	4933406I18Rik	7:114315478-114415161	Enterococcushirae	Control	NOTEST	1.32242	1.94852	0.559198	0	1	1	no
4933406J08Rik	4933406J08Rik	4933406J08Rik	2:122186271-122206393	Enterococcushirae	Control	NOTEST	0.749784	1.33175	0.828778	0	1	1	no
4933406J10Rik	4933406J10Rik	4933406J10Rik	7:82648613-82777852	Enterococcushirae	Control	NOTEST	1.78256	1.71941	-0.0520376	0	1	1	no
4933406K04Rik	4933406K04Rik	4933406K04Rik	12:106685606-106716324	Enterococcushirae	Control	NOTEST	0.264086	0.70099	1.40839	0	1	1	no
4933406M09Rik	4933406M09Rik	4933406M09Rik	1:134385939-134390983	Enterococcushirae	Control	NOTEST	0.455775	0.45178	-0.0126997	0	1	1	no
4933407C03Rik	4933407C03Rik	4933407C03Rik	8:117257018-117461506	Enterococcushirae	Control	OK	23.8224	20.2727	-0.232779	-0.420732	0.4431	0.868266	no
4933407E24Rik	4933407E24Rik	4933407E24Rik	4:124569178-124575538	Enterococcushirae	Control	NOTEST	0.0929537	0.625886	2.75131	0	1	1	no
4933407G14Rik	4933407G14Rik	4933407G14Rik	10:75449509-75463104	Enterococcushirae	Control	NOTEST	0.41764	0.500769	0.261888	0	1	1	no
4933407H18Rik	4933407H18Rik	4933407H18Rik	5:33378695-33419754	Enterococcushirae	Control	OK	5.77215	8.22714	0.511284	0.927579	0.08685	0.66938	no
4933407I05Rik	4933407I05Rik	4933407I05Rik	9:51914428-51927003	Enterococcushirae	Control	NOTEST	0.457764	0.42763	-0.0982394	0	1	1	no
4933407I18Rik	4933407I18Rik	4933407I18Rik	9:59680192-59683547	Enterococcushirae	Control	NOTEST	0.488275	0.228928	-1.0928	0	1	1	no
4933407K13Rik	4933407K13Rik	4933407K13Rik	X:75725457-75764699	Enterococcushirae	Control	OK	4.30364	5.51547	0.357926	0.551303	0.3028	0.810332	no
4933407L21Rik	4933407L21Rik	4933407L21Rik	1:85928482-85931756	Enterococcushirae	Control	OK	8.875	12.6662	0.513164	0.719926	0.1808	0.756431	no
4933407P14Rik	4933407P14Rik	4933407P14Rik	11:104186326-104191166	Enterococcushirae	Control	NOTEST	0.616328	0.670174	0.120837	0	1	1	no
4933408B17Rik	4933408B17Rik	4933408B17Rik	18:34579845-34597468	Enterococcushirae	Control	OK	2.8146	3.70746	0.3975	0.522097	0.3412	0.827628	no
4933408J17Rik	4933408J17Rik	4933408J17Rik	10:93540631-93605245	Enterococcushirae	Control	NOTEST	0.494214	0.726298	0.555426	0	1	1	no
4933408N05Rik	4933408N05Rik	4933408N05Rik	8:114205639-114385337	Enterococcushirae	Control	OK	2.04141	3.10225	0.60375	0.613806	0.2797	0.797361	no
4933409D19Rik	4933409D19Rik	4933409D19Rik	1:136603032-136605757	Enterococcushirae	Control	OK	2.82661	3.61649	0.355517	0.43029	0.4324	0.86367	no
4933409G03Rik	4933409G03Rik	4933409G03Rik	2:68582412-68616463	Enterococcushirae	Control	NOTEST	0.0743513	0	#NAME?	0	1	1	no
4933411E08Rik	4933411E08Rik	4933411E08Rik	10:117925458-117948307	Enterococcushirae	Control	NOTEST	0.337286	0.869916	1.3669	0	1	1	no
4933411G06Rik	4933411G06Rik	4933411G06Rik	10:51756173-51757194	Enterococcushirae	Control	NOTEST	0.30649	0.74885	1.28884	0	1	1	no
4933411G11Rik	4933411G11Rik	4933411G11Rik	5:143181016-143205068	Enterococcushirae	Control	NOTEST	0.747437	1.09502	0.550935	0	1	1	no
4933411K16Rik	4933411K16Rik	4933411K16Rik	19:42045850-42070939	Enterococcushirae	Control	NOTEST	0.715522	1.21095	0.759073	0	1	1	no
4933411K20Rik	4933411K20Rik	4933411K20Rik	8:46169555-46195590	Enterococcushirae	Control	OK	6.41132	5.14455	-0.317579	-0.537182	0.30565	0.810697	no
4933412E12Rik	4933412E12Rik	4933412E12Rik	10:116950561-116963279	Enterococcushirae	Control	OK	13.5388	12.7667	-0.0847125	-0.131757	0.80725	0.959113	no
4933412E24Rik	4933412E24Rik	4933412E24Rik	15:60014865-60016618	Enterococcushirae	Control	NOTEST	0.664157	0.437012	-0.60385	0	1	1	no
4933412O06Rik	4933412O06Rik	4933412O06Rik	13:15781663-15802630	Enterococcushirae	Control	NOTEST	0.249344	0.572976	1.20033	0	1	1	no
4933413G19Rik	4933413G19Rik	4933413G19Rik	6:128362993-128385144	Enterococcushirae	Control	NOTEST	0.59585	0.728184	0.289355	0	1	1	no
4933413J09Rik	4933413J09Rik	4933413J09Rik	14:26357546-26400456	Enterococcushirae	Control	NOTEST	0.391706	0.804783	1.03883	0	1	1	no
4933413L06Rik	4933413L06Rik	4933413L06Rik	13:117602319-117981028	Enterococcushirae	Control	NOTEST	1.78101	1.88178	0.0794016	0	1	1	no
4933414I15Rik	4933414I15Rik	4933414I15Rik	11:50940710-50943765	Enterococcushirae	Control	OK	2.74061	2.50051	-0.132273	-0.154501	0.7757	0.952933	no
4933415F23Rik	4933415F23Rik	4933415F23Rik	1:23100472-23102253	Enterococcushirae	Control	OK	2.03997	2.25162	0.142413	0.15098	0.78035	0.954172	no
4933416C03Rik	4933416C03Rik	4933416C03Rik	10:116018362-116274929	Enterococcushirae	Control	NOTEST	1.45356	1.68939	0.216911	0	1	1	no
4933416E03Rik	4933416E03Rik	4933416E03Rik	2:159947340-159981289	Enterococcushirae	Control	NOTEST	0	0	0	0	1	1	no
4933416E14Rik	4933416E14Rik	4933416E14Rik	X:10416639-10420119	Enterococcushirae	Control	NOTEST	1.62417	1.60198	-0.0198453	0	1	1	no
4933416I08Rik	4933416I08Rik	4933416I08Rik	X:53577072-53580003	Enterococcushirae	Control	NOTEST	0	0.2474	inf	0	1	1	no
4933416M06Rik	4933416M06Rik	4933416M06Rik	13:101254318-101293396	Enterococcushirae	Control	NOTEST	1.81023	0.738794	-1.29293	0	1	1	no
4933416M07Rik	4933416M07Rik	4933416M07Rik	8:27138772-27174646	Enterococcushirae	Control	OK	2.17319	3.61108	0.732616	0.361616	0.5161	0.891385	no
4933416O17Rik	4933416O17Rik	4933416O17Rik	13:69959832-69963437	Enterococcushirae	Control	OK	2.56803	4.36167	0.764218	0.983976	0.06725	0.640264	no
4933417A18Rik	4933417A18Rik	4933417A18Rik	13:34924408-34963809	Enterococcushirae	Control	NOTEST	1.14485	1.04231	-0.135382	0	1	1	no
4933417D19Rik	4933417D19Rik	4933417D19Rik	8:123232257-123254175	Enterococcushirae	Control	NOTEST	1.00674	2.0643	1.03596	0	1	1	no
4933417E11Rik	4933417E11Rik	4933417E11Rik	1:71958997-72005195	Enterococcushirae	Control	NOTEST	0.189059	0.495494	1.39003	0	1	1	no
4933417G07Rik	4933417G07Rik	4933417G07Rik	3:55625197-56183701	Enterococcushirae	Control	NOTEST	0.815967	1.33928	0.714877	0	1	1	no
4933417O13Rik	4933417O13Rik	4933417O13Rik	7:143107253-143427042	Enterococcushirae	Control	NOTEST	0.453445	0.204637	-1.14786	0	1	1	no
4933421E11Rik	4933421E11Rik	4933421E11Rik	3:106684986-106736577	Enterococcushirae	Control	OK	15.3455	17.4646	0.186621	0.304716	0.57855	0.90712	no
4933421I07Rik	4933421I07Rik	4933421I07Rik	7:42445461-42448080	Enterococcushirae	Control	NOTEST	1.09278	1.13199	0.0508497	0	1	1	no
4933421O10Rik	4933421O10Rik	4933421O10Rik	4:33027138-33031323	Enterococcushirae	Control	OK	3.92045	3.743	-0.0668233	-0.100237	0.85405	0.971544	no
4933422A05Rik	4933422A05Rik	4933422A05Rik	9:35281104-35285423	Enterococcushirae	Control	NOTEST	0.742385	1.86328	1.32761	0	1	1	no
4933422H20Rik	4933422H20Rik	4933422H20Rik	11:115440544-115448268	Enterococcushirae	Control	OK	1.40039	2.66237	0.92688	0.9701	0.0805	0.668284	no
4933424B01Rik	4933424B01Rik	4933424B01Rik	6:146549631-146577835	Enterococcushirae	Control	OK	14.0645	11.787	-0.254853	-0.454659	0.38805	0.847204	no
4933424G05Rik	4933424G05Rik	4933424G05Rik	18:14968684-15151446	Enterococcushirae	Control	NOTEST	0.451331	1.02149	1.17842	0	1	1	no
4933424G06Rik	4933424G06Rik	4933424G06Rik	1:36714537-36757960	Enterococcushirae	Control	NOTEST	0.800143	0.812111	0.021419	0	1	1	no
4933425H06Rik	4933425H06Rik	4933425H06Rik	6:144672867-144693832	Enterococcushirae	Control	OK	1.53223	2.35998	0.62314	0.554664	0.29425	0.806322	no
4933425L06Rik	4933425L06Rik	4933425L06Rik	13:105082121-105121782	Enterococcushirae	Control	NOTEST	0.877495	0.682261	-0.363067	0	1	1	no
4933425O20Rik	4933425O20Rik	4933425O20Rik	2:130406521-130407794	Enterococcushirae	Control	NOTEST	0.384909	0.495217	0.363545	0	1	1	no
4933426D04Rik	4933426D04Rik	4933426D04Rik	5:24862734-25100642	Enterococcushirae	Control	OK	3.59266	2.59169	-0.47116	-0.19658	0.78445	0.954226	no
4933426K07Rik	4933426K07Rik	4933426K07Rik	11:57645441-57787501	Enterococcushirae	Control	OK	1.77996	2.27082	0.351371	0.119376	0.86	0.973538	no
4933426M11Rik	4933426M11Rik	4933426M11Rik	12:80790531-80880833	Enterococcushirae	Control	OK	66.7344	43.4388	-0.619445	-0.940643	0.085	0.669211	no
4933427D06Rik	4933427D06Rik	4933427D06Rik	6:89096114-89110037	Enterococcushirae	Control	NOTEST	0.957727	1.49609	0.643512	0	1	1	no
4933427D14Rik	4933427D14Rik	4933427D14Rik	11:72154096-72203371	Enterococcushirae	Control	OK	6.68639	9.67861	0.533572	0.882696	0.0966	0.678615	no
4933427E11Rik	4933427E11Rik	4933427E11Rik	15:74702411-74710374	Enterococcushirae	Control	NOTEST	0.957487	1.70095	0.829017	0	1	1	no
4933427E13Rik	4933427E13Rik	4933427E13Rik	11:25326106-25367137	Enterococcushirae	Control	NOTEST	1.53455	1.70801	0.154505	0	1	1	no
4933427G17Rik	4933427G17Rik	4933427G17Rik	7:120982508-121014787	Enterococcushirae	Control	NOTEST	0.875705	1.72338	0.976726	0	1	1	no
4933427G23Rik	4933427G23Rik	4933427G23Rik	5:23830774-23831897	Enterococcushirae	Control	NOTEST	0.897117	1.06135	0.242538	0	1	1	no
4933427I22Rik	4933427I22Rik	4933427I22Rik	4:139926110-139943519	Enterococcushirae	Control	NOTEST	1.27718	1.90815	0.579218	0	1	1	no
4933428C19Rik	4933428C19Rik	4933428C19Rik	4:40482839-40525548	Enterococcushirae	Control	NOTEST	0.0630157	0.0946609	0.587057	0	1	1	no
4933428G20Rik	4933428G20Rik	4933428G20Rik	11:97450159-97502400	Enterococcushirae	Control	OK	1.28103	3.21753	1.32865	0.486262	0.4586	0.87069	no
4933428M09Rik	4933428M09Rik	4933428M09Rik	X:139179227-139181009	Enterococcushirae	Control	NOTEST	0.618777	0.944229	0.609717	0	1	1	no
4933429K18Rik	4933429K18Rik	4933429K18Rik	19:45726554-45730558	Enterococcushirae	Control	OK	2.51134	3.41214	0.44222	0.453476	0.38565	0.846699	no
4933429O19Rik	4933429O19Rik	4933429O19Rik	14:48878872-48887112	Enterococcushirae	Control	NOTEST	0.541122	1.31621	1.28236	0	1	1	no
4933430H15Rik	4933430H15Rik	4933430H15Rik	3:87618750-87748623	Enterococcushirae	Control	OK	2.97893	3.98934	0.421357	0.380592	0.47625	0.879345	no
4933430H16Rik	4933430H16Rik	4933430H16Rik	7:82937937-82971391	Enterococcushirae	Control	NOTEST	0.592324	0.0641548	-3.20676	0	1	1	no
4933430I17Rik	4933430I17Rik	4933430I17Rik	4:62525368-62547993	Enterococcushirae	Control	NOTEST	0.440854	0.491707	0.157496	0	1	1	no
4933430M04Rik	4933430M04Rik	4933430M04Rik	11:24481908-24569951	Enterococcushirae	Control	NOTEST	0.861497	1.71558	0.993782	0	1	1	no
4933430N04Rik	4933430N04Rik	4933430N04Rik	8:9125411-9132288	Enterococcushirae	Control	OK	6.8359	6.4212	-0.0902871	-0.116397	0.82895	0.965184	no
4933431E20Rik	4933431E20Rik	4933431E20Rik	3:107877229-107898685	Enterococcushirae	Control	OK	2.44102	2.74465	0.169136	0.171584	0.75295	0.949176	no
4933431G14Rik	4933431G14Rik	4933431G14Rik	6:72097612-72154570	Enterococcushirae	Control	OK	6.76705	7.43484	0.135775	0.0501778	0.8876	0.978281	no
4933432B09Rik	4933432B09Rik	4933432B09Rik	15:79609575-79658956	Enterococcushirae	Control	OK	2.16655	3.45065	0.671468	1.01403	0.05705	0.625756	no
4933432G23Rik	4933432G23Rik	4933432G23Rik	9:118429838-118437048	Enterococcushirae	Control	OK	4.35081	5.90157	0.439816	0.477137	0.3764	0.843465	no
4933432I03Rik	4933432I03Rik	4933432I03Rik	14:102987411-103033803	Enterococcushirae	Control	NOTEST	0.0466959	0.336459	2.84906	0	1	1	no
4933432I09Rik	4933432I09Rik	4933432I09Rik	16:18209685-18213863	Enterococcushirae	Control	OK	3.07217	6.3353	1.04416	1.21502	0.0249	0.494287	no
4933432K03Rik	4933432K03Rik	4933432K03Rik	7:121587385-121589833	Enterococcushirae	Control	NOTEST	0.901657	0.773475	-0.221223	0	1	1	no
4933433C11Rik	4933433C11Rik	4933433C11Rik	2:25212558-25214630	Enterococcushirae	Control	NOTEST	0.365883	0.959747	1.39127	0	1	1	no
4933433F19Rik	4933433F19Rik	4933433F19Rik	8:30568394-30575573	Enterococcushirae	Control	NOTEST	1.9989	2.06966	0.0501871	0	1	1	no
4933433G08Rik	4933433G08Rik	4933433G08Rik	9:61103011-61105386	Enterococcushirae	Control	NOTEST	1.29656	1.51857	0.228026	0	1	1	no
4933433G15Rik	4933433G15Rik	4933433G15Rik	9:75410183-75415537	Enterococcushirae	Control	NOTEST	0.345633	1.53342	2.14944	0	1	1	no
4933433G19Rik	4933433G19Rik	4933433G19Rik	13:66912094-67032405	Enterococcushirae	Control	NOTEST	0.622854	0.652515	0.0671178	0	1	1	no
4933433H22Rik	4933433H22Rik	4933433H22Rik	17:84078659-84089875	Enterococcushirae	Control	OK	1.71834	3.28194	0.933538	1.04968	0.0574	0.627024	no
4933433P14Rik	4933433P14Rik	4933433P14Rik	12:105685351-105703058	Enterococcushirae	Control	OK	32.4775	22.4615	-0.531987	-0.940725	0.0817	0.668284	no
4933434E20Rik	4933434E20Rik	4933434E20Rik	3:90052816-90062447	Enterococcushirae	Control	OK	55.5925	56.8867	0.0332017	0.0595726	0.91185	0.983321	no
4933434I20Rik	4933434I20Rik	4933434I20Rik	8:83348471-83379402	Enterococcushirae	Control	NOTEST	0.196014	0	#NAME?	0	1	1	no
4933434M16Rik	4933434M16Rik	4933434M16Rik	11:112825178-112832469	Enterococcushirae	Control	OK	7.65238	9.84477	0.363449	0.554017	0.3084	0.812348	no
4933436C20Rik	4933436C20Rik	4933436C20Rik	8:92326032-92356120	Enterococcushirae	Control	NOTEST	0.577055	0.552493	-0.0627529	0	1	1	no
4933436E23Rik	4933436E23Rik	4933436E23Rik	1:139379451-139402852	Enterococcushirae	Control	NOTEST	0.169082	0.270181	0.676203	0	1	1	no
4933436H12Rik	4933436H12Rik	4933436H12Rik	7:68417423-68426133	Enterococcushirae	Control	NOTEST	0.325239	0.345767	0.088299	0	1	1	no
4933436I01Rik	4933436I01Rik	4933436I01Rik	X:67919863-67921450	Enterococcushirae	Control	NOTEST	0.128224	0.32129	1.32521	0	1	1	no
4933437F05Rik	4933437F05Rik	4933437F05Rik	12:87221122-87238601	Enterococcushirae	Control	NOTEST	1.18724	1.32314	0.156355	0	1	1	no
4933437N03Rik	4933437N03Rik	4933437N03Rik	4:63367126-63403445	Enterococcushirae	Control	NOTEST	0.973081	1.33444	0.455602	0	1	1	no
4933438B17Rik	4933438B17Rik	4933438B17Rik	5:127030788-127088529	Enterococcushirae	Control	NOTEST	0.387667	0.0821258	-2.23891	0	1	1	no
4933438K21Rik	4933438K21Rik	4933438K21Rik	4:147063365-147068436	Enterococcushirae	Control	OK	36.7434	48.6568	0.405157	0.722227	0.18625	0.75799	no
4933439C10Rik	4933439C10Rik	4933439C10Rik	11:59485520-59511067	Enterococcushirae	Control	OK	17.624	26.586	0.593123	0.596665	0.27885	0.797206	no
4933439F18Rik	4933439F18Rik	4933439F18Rik	11:60417144-60445277	Enterococcushirae	Control	OK	11.5793	9.36931	-0.305539	-0.55372	0.3008	0.810332	no
4933439G19Rik	4933439G19Rik	4933439G19Rik	10:82074965-82085668	Enterococcushirae	Control	NOTEST	0.923017	0.991736	0.1036	0	1	1	no
4933439K11Rik	4933439K11Rik	4933439K11Rik	1:172521129-172550806	Enterococcushirae	Control	OK	0.910135	2.29139	1.33207	0.759638	0.1764	0.75465	no
4933440J02Rik	4933440J02Rik	4933440J02Rik	10:111586718-111594273	Enterococcushirae	Control	NOTEST	0.681501	0.818687	0.264595	0	1	1	no
4933440M02Rik	4933440M02Rik	4933440M02Rik	7:125331781-125349786	Enterococcushirae	Control	NOTEST	0.405705	0.813903	1.00443	0	1	1	no
5031410I06Rik	5031410I06Rik	5031410I06Rik	5:26098667-26105314	Enterococcushirae	Control	NOTEST	0.388135	0.549603	0.501833	0	1	1	no
5031414D18Rik	5031414D18Rik	5031414D18Rik	14:75016026-75052532	Enterococcushirae	Control	OK	2.42319	2.70326	0.15779	0.199696	0.7122	0.940695	no
5031425E22Rik	5031425E22Rik	5031425E22Rik	5:23431807-23434353	Enterococcushirae	Control	OK	10.2703	12.3286	0.263527	0.428823	0.42015	0.857882	no
5031425F14Rik	5031425F14Rik	5031425F14Rik	2:166447450-166458770	Enterococcushirae	Control	NOTEST	0.44365	0.938752	1.08132	0	1	1	no
5031426D15Rik	5031426D15Rik	5031426D15Rik	2:6539693-7396198	Enterococcushirae	Control	OK	4.08582	4.43155	0.117187	0.101882	0.84275	0.969109	no
5031434C07Rik	5031434C07Rik	5031434C07Rik	6:112273757-112330423	Enterococcushirae	Control	NOTEST	0.55869	0.267425	-1.06292	0	1	1	no
5031434O11Rik	5031434O11Rik	5031434O11Rik	3:51515317-51567117	Enterococcushirae	Control	OK	2.34532	1.40046	-0.743886	-0.235671	0.72045	0.942683	no
5031439G07Rik	5031439G07Rik	5031439G07Rik	15:84945719-84987971	Enterococcushirae	Control	OK	14.7164	12.0204	-0.291948	-0.52555	0.317	0.817351	no
5033403H07Rik	5033403H07Rik	5033403H07Rik	5:52973011-52992292	Enterococcushirae	Control	NOTEST	0.851123	0	#NAME?	0	1	1	no
5033404E19Rik	5033404E19Rik	5033404E19Rik	1:185497305-185498014	Enterococcushirae	Control	NOTEST	0.826515	1.52743	0.885991	0	1	1	no
5033406O09Rik	5033406O09Rik	5033406O09Rik	12:111941990-111944482	Enterococcushirae	Control	OK	6.81524	6.97592	0.0336185	0.0451099	0.93245	0.988037	no
5033411D12Rik	5033411D12Rik	5033411D12Rik	13:16857471-17694765	Enterococcushirae	Control	OK	6.60273	2.24364	-1.55722	-1.8102	0.0018	0.174004	no
5033414D02Rik	5033414D02Rik	5033414D02Rik	19:29348676-29361871	Enterococcushirae	Control	OK	50.4589	46.4258	-0.120183	-0.208058	0.69205	0.935613	no
5033430I15Rik	5033430I15Rik	5033430I15Rik	13:45965258-45966507	Enterococcushirae	Control	NOTEST	1.60896	1.12783	-0.512587	0	1	1	no
5133401N09Rik	5133401N09Rik	5133401N09Rik	13:58157648-58164693	Enterococcushirae	Control	OK	24.6564	22.8193	-0.111709	-0.193039	0.71975	0.942501	no
5330411J11Rik	5330411J11Rik	5330411J11Rik	2:59382492-59386682	Enterococcushirae	Control	NOTEST	0.268581	0.261052	-0.0410216	0	1	1	no
5330413P13Rik	5330413P13Rik	5330413P13Rik	2:131820005-131847656	Enterococcushirae	Control	NOTEST	1.27085	1.4984	0.237626	0	1	1	no
5330416C01Rik	5330416C01Rik	5330416C01Rik	13:97744693-97747373	Enterococcushirae	Control	NOTEST	0.408735	1.60607	1.97429	0	1	1	no
5330417C22Rik	5330417C22Rik	5330417C22Rik	3:108458068-108536522	Enterococcushirae	Control	OK	2.32248	1.85221	-0.326424	-0.404744	0.4552	0.870507	no
5330417H12Rik	5330417H12Rik	5330417H12Rik	7:107595050-107758032	Enterococcushirae	Control	NOTEST	0.591981	0.817024	0.464827	0	1	1	no
5330426P16Rik	5330426P16Rik	5330426P16Rik	16:50726750-50732773	Enterococcushirae	Control	OK	3.95287	2.49346	-0.664751	-0.812866	0.13505	0.722434	no
5330427O13Rik	5330427O13Rik	5330427O13Rik	14:64122620-64455903	Enterococcushirae	Control	OK	8.4103	10.5427	0.326016	0.442195	0.4137	0.855029	no
5330432E05Rik	5330432E05Rik	5330432E05Rik	3:8019663-8022837	Enterococcushirae	Control	NOTEST	0.361967	0.585945	0.694907	0	1	1	no
5330434G04Rik	5330434G04Rik	5330434G04Rik	X:105372993-105391754	Enterococcushirae	Control	NOTEST	0.128808	0.227892	0.823126	0	1	1	no
5330437I02Rik	5330437I02Rik	5330437I02Rik	18:65698267-65751537	Enterococcushirae	Control	OK	1.70049	2.392	0.492265	0.64384	0.23745	0.78195	no
5330439B14Rik	5330439B14Rik	5330439B14Rik	6:142587861-142702274	Enterococcushirae	Control	NOTEST	0.953099	0.89625	-0.0887251	0	1	1	no
5430400D12Rik	5430400D12Rik	5430400D12Rik	7:79920722-79922523	Enterococcushirae	Control	OK	7.96042	11.2878	0.503844	0.768463	0.15395	0.735289	no
5430401F13Rik	5430401F13Rik	5430401F13Rik	6:131543761-131553757	Enterococcushirae	Control	OK	17.4333	19.9923	0.197605	0.257978	0.6187	0.914803	no
5430401H09Rik	5430401H09Rik	5430401H09Rik	12:32096612-32123702	Enterococcushirae	Control	NOTEST	0.528963	0.568627	0.104317	0	1	1	no
5430402E10Rik	5430402E10Rik	5430402E10Rik	X:77919785-77925062	Enterococcushirae	Control	NOTEST	0	0	0	0	1	1	no
5430402O13Rik	5430402O13Rik	5430402O13Rik	6:50566642-50596590	Enterococcushirae	Control	OK	5.78392	9.75254	0.753731	0.862793	0.09985	0.681709	no
5430403N17	5430403N17	5430403N17	8:35864084-35882957	Enterococcushirae	Control	NOTEST	1.04365	1.21846	0.223427	0	1	1	no
5430405G05Rik	5430405G05Rik	5430405G05Rik	2:151702007-151707310	Enterococcushirae	Control	NOTEST	0.677602	1.0258	0.59824	0	1	1	no
5430405H02Rik	5430405H02Rik	5430405H02Rik	2:156840076-156862945	Enterococcushirae	Control	OK	10.2893	18.4117	0.839481	0.665709	0.2264	0.774278	no
5430407P10Rik	5430407P10Rik	5430407P10Rik	2:6098499-6130185	Enterococcushirae	Control	OK	2.50214	2.77309	0.148332	0.19395	0.7101	0.940045	no
5430411K18Rik	5430411K18Rik	5430411K18Rik	18:77938466-78035027	Enterococcushirae	Control	OK	3.30957	3.37401	0.0278192	0.0471894	0.92805	0.986625	no
5430416N02Rik	5430416N02Rik	5430416N02Rik	5:100420841-100429535	Enterococcushirae	Control	OK	7.45799	13.7145	0.87884	0.966964	0.0673	0.640264	no
5430416O09Rik	5430416O09Rik	5430416O09Rik	4:43730033-43734534	Enterococcushirae	Control	OK	2.81025	4.84385	0.785458	1.16061	0.0273	0.503544	no
5430417L22Rik	5430417L22Rik	5430417L22Rik	2:118745761-118748807	Enterococcushirae	Control	OK	16.601	14.276	-0.217685	-0.384471	0.4755	0.879345	no
5430419D17Rik	5430419D17Rik	5430419D17Rik	7:131174401-131250945	Enterococcushirae	Control	NOTEST	0.980431	0.730058	-0.425405	0	1	1	no
5430421F17Rik	5430421F17Rik	5430421F17Rik	8:25302649-25306270	Enterococcushirae	Control	NOTEST	0.404726	0.807803	0.99706	0	1	1	no
5430421N21Rik	5430421N21Rik	5430421N21Rik	15:101485129-101491512	Enterococcushirae	Control	NOTEST	0.419422	1.25166	1.57737	0	1	1	no
5430425J12Rik	5430425J12Rik	5430425J12Rik	13:73681156-73709856	Enterococcushirae	Control	NOTEST	0.663874	1.14961	0.792158	0	1	1	no
5430427M07Rik	5430427M07Rik	5430427M07Rik	12:90998491-91384409	Enterococcushirae	Control	NOTEST	0.531483	0.711308	0.42045	0	1	1	no
5430427O19Rik	5430427O19Rik	5430427O19Rik	X:85870272-85891499	Enterococcushirae	Control	OK	2.00476	2.66928	0.413019	0.556238	0.29105	0.804973	no
5430428K19Rik	5430428K19Rik	5430428K19Rik	X:6400144-6633717	Enterococcushirae	Control	NOTEST	0.39507	0.0837267	-2.23835	0	1	1	no
5430434I15Rik	5430434I15Rik	5430434I15Rik	3:38203150-38208119	Enterococcushirae	Control	NOTEST	0.701988	0.736982	0.0701824	0	1	1	no
5430435G22Rik	5430435G22Rik	5430435G22Rik	1:131688694-131713464	Enterococcushirae	Control	OK	13.4141	12.5758	-0.0931021	-0.157805	0.76525	0.951382	no
5430437J10Rik	5430437J10Rik	5430437J10Rik	15:5496317-5594983	Enterococcushirae	Control	OK	3.41562	5.10329	0.579281	0.68004	0.21835	0.769234	no
5430437P03Rik	5430437P03Rik	5430437P03Rik	8:71396854-71404772	Enterococcushirae	Control	OK	35.8338	29.6915	-0.271272	-0.493527	0.3546	0.835791	no
5430440P10Rik	5430440P10Rik	5430440P10Rik	14:105427558-105437716	Enterococcushirae	Control	NOTEST	0.649877	1.01619	0.644937	0	1	1	no
5530400C23Rik	5530400C23Rik	5530400C23Rik	6:133292215-133295790	Enterococcushirae	Control	NOTEST	0.74836	0.847146	0.178877	0	1	1	no
5530401A14Rik	5530401A14Rik	5530401A14Rik	11:80880164-81968396	Enterococcushirae	Control	NOTEST	0.749484	0.588838	-0.348027	0	1	1	no
5530401N12Rik	5530401N12Rik	5530401N12Rik	17:35841497-35875596	Enterococcushirae	Control	NOTEST	1.02004	1.18949	0.221712	0	1	1	no
5530601H04Rik	5530601H04Rik	5530601H04Rik	X:105040853-105070124	Enterococcushirae	Control	OK	2.26067	2.67748	0.244127	0.333758	0.5299	0.895596	no
5730403B10Rik	5730403B10Rik	5730403B10Rik	16:4726360-4789935	Enterococcushirae	Control	OK	20.2415	15.9323	-0.34536	-0.48893	0.37075	0.841259	no
5730403I07Rik	5730403I07Rik	5730403I07Rik	9:77366411-77399416	Enterococcushirae	Control	NOTEST	0.47705	0.386342	-0.304262	0	1	1	no
5730405O15Rik	5730405O15Rik	5730405O15Rik	X:13042014-13045295	Enterococcushirae	Control	NOTEST	1.53302	1.46053	-0.0698789	0	1	1	no
5730408K05Rik	5730408K05Rik	5730408K05Rik	19:8888386-8888774	Enterococcushirae	Control	OK	12.3858	14.1291	0.189975	0.177521	0.7368	0.944404	no
5730409E04Rik	5730409E04Rik	5730409E04Rik	4:126609853-126614371	Enterococcushirae	Control	NOTEST	1.30218	0.916852	-0.506165	0	1	1	no
5730409K12Rik	5730409K12Rik	5730409K12Rik	19:7056767-7198062	Enterococcushirae	Control	OK	4.10663	6.07877	0.565823	0.637331	0.2461	0.785435	no
5730412P04Rik	5730412P04Rik	5730412P04Rik	X:136104602-136115420	Enterococcushirae	Control	NOTEST	0.922873	1.01765	0.14104	0	1	1	no
5730416F02Rik	5730416F02Rik	5730416F02Rik	X:109001484-109002296	Enterococcushirae	Control	NOTEST	0.843252	0.443246	-0.927857	0	1	1	no
5730419I09Rik	5730419I09Rik	5730419I09Rik	6:143010919-143100107	Enterococcushirae	Control	OK	6.46049	7.55599	0.225976	0.399238	0.45595	0.870507	no
5730420D15Rik	5730420D15Rik	5730420D15Rik	10:95417374-95428640	Enterococcushirae	Control	OK	1.97799	2.32973	0.236132	0.229122	0.64165	0.918997	no
5730422E09Rik	5730422E09Rik	5730422E09Rik	5:149119564-149128784	Enterococcushirae	Control	OK	6.87611	10.5131	0.61252	0.876121	0.10135	0.683921	no
5730435O14Rik	5730435O14Rik	5730435O14Rik	10:41538848-41587753	Enterococcushirae	Control	NOTEST	0.658084	1.98241	1.59091	0	1	1	no
5730437N04Rik	5730437N04Rik	5730437N04Rik	17:5410863-5440260	Enterococcushirae	Control	OK	23.7627	18.0858	-0.393837	-0.59537	0.2728	0.793766	no
5730455O13Rik	5730455O13Rik	5730455O13Rik	19:38188476-38224132	Enterococcushirae	Control	OK	17.2866	16.0561	-0.106533	-0.173095	0.7498	0.94864	no
5730455P16Rik	5730455P16Rik	5730455P16Rik	11:80360491-80378015	Enterococcushirae	Control	OK	10.6876	8.89409	-0.265019	-0.457525	0.3811	0.844666	no
5730457N03Rik	5730457N03Rik	5730457N03Rik	6:52308388-52318378	Enterococcushirae	Control	NOTEST	0.608125	0.595361	-0.0306042	0	1	1	no
5730460C07Rik	5730460C07Rik	5730460C07Rik	3:153789304-153792087	Enterococcushirae	Control	NOTEST	0.573951	0.529417	-0.116524	0	1	1	no
5730469M10Rik	5730469M10Rik	5730469M10Rik	14:40993739-41013775	Enterococcushirae	Control	OK	11.1339	7.90185	-0.494697	-0.737487	0.17175	0.74934	no
5730480H06Rik	5730480H06Rik	5730480H06Rik	5:48389502-49524904	Enterococcushirae	Control	NOTEST	0.779561	1.94972	1.32254	0	1	1	no
5730494M16Rik	5730494M16Rik	5730494M16Rik	18:24709444-25168877	Enterococcushirae	Control	OK	12.6943	12.441	-0.0290832	-0.0483026	0.9263	0.985829	no
5730494N06Rik	5730494N06Rik	5730494N06Rik	2:132239491-132247788	Enterococcushirae	Control	OK	26.8213	18.1855	-0.560587	-0.958423	0.0764	0.6602	no
5730507C01Rik	5730507C01Rik	5730507C01Rik	12:18514509-18535254	Enterococcushirae	Control	OK	3.99143	4.36815	0.130114	0.18329	0.73135	0.944404	no
5730508B09Rik	5730508B09Rik	5730508B09Rik	3:127869687-127896323	Enterococcushirae	Control	OK	8.07757	8.54961	0.081938	0.119551	0.82735	0.964881	no
5730522E02Rik	5730522E02Rik	5730522E02Rik	11:25616845-26210576	Enterococcushirae	Control	OK	9.32615	10.1313	0.119466	0.177281	0.7334	0.944404	no
5730528L13Rik	5730528L13Rik	5730528L13Rik	4:48539945-48561920	Enterococcushirae	Control	OK	9.40044	8.58904	-0.130232	-0.187673	0.72765	0.944404	no
5730559C18Rik	5730559C18Rik	5730559C18Rik	1:136213521-136241821	Enterococcushirae	Control	OK	19.1896	18.798	-0.0297475	-0.0499279	0.93115	0.987389	no
5730577I03Rik	5730577I03Rik	5730577I03Rik	9:20607474-20617271	Enterococcushirae	Control	NOTEST	1.48583	1.79155	0.269934	0	1	1	no
5730588L14Rik	5730588L14Rik	5730588L14Rik	2:26643622-26645942	Enterococcushirae	Control	NOTEST	0.579102	0.680443	0.232656	0	1	1	no
5730590G19Rik	5730590G19Rik	5730590G19Rik	7:79660195-79714186	Enterococcushirae	Control	OK	2.25211	2.71991	0.272282	0.310745	0.5602	0.902904	no
5730596B20Rik	5730596B20Rik	5730596B20Rik	6:52165673-52213597	Enterococcushirae	Control	OK	2.40798	3.35482	0.478417	0.268591	0.6204	0.914803	no
5830403L16Rik	5830403L16Rik	5830403L16Rik	1:153849541-153851195	Enterococcushirae	Control	NOTEST	0.642136	0.814597	0.343207	0	1	1	no
5830403M04Rik	5830403M04Rik	5830403M04Rik	5:100077871-100159808	Enterococcushirae	Control	OK	3.81619	6.53868	0.776865	0.811484	0.1459	0.730752	no
5830405N20Rik	5830405N20Rik	5830405N20Rik	10:130322851-130362642	Enterococcushirae	Control	OK	4.5903	5.00166	0.123819	0.158771	0.7723	0.952059	no
5830411N06Rik	5830411N06Rik	5830411N06Rik	7:140247300-140299791	Enterococcushirae	Control	OK	1.98116	4.11897	1.05593	1.38795	0.01135	0.381831	no
5830415F09Rik	5830415F09Rik	5830415F09Rik	4:46376974-46389423	Enterococcushirae	Control	OK	4.74224	3.18378	-0.574828	-0.705994	0.18935	0.758888	no
5830416I19Rik	5830416I19Rik	5830416I19Rik	5:64044972-64050226	Enterococcushirae	Control	OK	9.37881	11.3163	0.270924	0.45295	0.39075	0.848487	no
5830416P10Rik	5830416P10Rik	5830416P10Rik	19:53441211-53464796	Enterococcushirae	Control	OK	1.62686	2.174	0.418267	0.440095	0.4078	0.853969	no
5830417I10Rik	5830417I10Rik	5830417I10Rik	3:88777056-88832487	Enterococcushirae	Control	OK	4.89657	5.35126	0.128108	0.22092	0.68485	0.932908	no
5830418K08Rik	5830418K08Rik	5830418K08Rik	9:15283336-15357788	Enterococcushirae	Control	OK	3.56037	5.17587	0.539777	0.578066	0.2807	0.797802	no
5830418P13Rik	5830418P13Rik	5830418P13Rik	9:103423577-103480328	Enterococcushirae	Control	OK	1.84113	3.25484	0.821991	0.899375	0.09705	0.679342	no
5830428M24Rik	5830428M24Rik	5830428M24Rik	12:69464786-69475550	Enterococcushirae	Control	OK	5.06433	7.73967	0.611899	0.758366	0.14265	0.73041	no
5830432E09Rik	5830432E09Rik	5830432E09Rik	7:135537823-135686294	Enterococcushirae	Control	NOTEST	1.85212	2.05915	0.152874	0	1	1	no
5830433M19Rik	5830433M19Rik	5830433M19Rik	4:94500078-94556796	Enterococcushirae	Control	OK	9.4398	9.40794	-0.00487651	-0.00781125	0.9876	0.996134	no
5830444B04Rik	5830444B04Rik	5830444B04Rik	4:155408308-155443110	Enterococcushirae	Control	OK	5.01093	9.76964	0.963227	0.814261	0.13975	0.728343	no
5830473C10Rik	5830473C10Rik	5830473C10Rik	5:90561208-90597906	Enterococcushirae	Control	NOTEST	1.4819	1.92066	0.374151	0	1	1	no
5930403L14Rik	5930403L14Rik	5930403L14Rik	4:154316124-154636873	Enterococcushirae	Control	NOTEST	0.745946	0.915591	0.295632	0	1	1	no
5930412G12Rik	5930412G12Rik	5930412G12Rik	5:128579129-128600687	Enterococcushirae	Control	NOTEST	0.335295	0.924137	1.46267	0	1	1	no
5930416I19Rik	5930416I19Rik	5930416I19Rik	6:128356999-128362897	Enterococcushirae	Control	OK	21.1715	22.8473	0.109903	0.187108	0.7239	0.943581	no
5930422O12Rik	5930422O12Rik	5930422O12Rik	8:33428704-33432014	Enterococcushirae	Control	OK	7.75438	10.8127	0.479648	0.828428	0.12215	0.710969	no
5930430L01Rik	5930430L01Rik	5930430L01Rik	5:148953860-148996509	Enterococcushirae	Control	OK	3.02933	6.38104	1.07479	1.3576	0.01515	0.424279	no
5930434B04Rik	5930434B04Rik	5930434B04Rik	2:27009925-27021089	Enterococcushirae	Control	OK	24.6878	18.8521	-0.389074	-0.660265	0.22015	0.770669	no
5930438M14	5930438M14	5930438M14	13:101232126-101247551	Enterococcushirae	Control	NOTEST	0.696367	0.582208	-0.258315	0	1	1	no
6030405A18Rik	6030405A18Rik	6030405A18Rik	3:54897067-54915887	Enterococcushirae	Control	OK	2.05243	2.96085	0.528682	0.689383	0.1944	0.760718	no
6030407O03Rik	6030407O03Rik	6030407O03Rik	1:73618380-73864466	Enterococcushirae	Control	NOTEST	0.477414	0.900585	0.915622	0	1	1	no
6030408B16Rik	6030408B16Rik	6030408B16Rik	15:101293211-101297426	Enterococcushirae	Control	NOTEST	1.12943	1.16661	0.0467264	0	1	1	no
6030419C18Rik	6030419C18Rik	6030419C18Rik	9:58488602-58499742	Enterococcushirae	Control	OK	2.26431	1.6769	-0.433277	-0.478672	0.3856	0.846699	no
6030422M02Rik	6030422M02Rik	6030422M02Rik	1:9908637-9940954	Enterococcushirae	Control	NOTEST	1.50441	1.96787	0.387436	0	1	1	no
6030426L16Rik	6030426L16Rik	6030426L16Rik	12:21729737-21784556	Enterococcushirae	Control	NOTEST	1.4981	1.52303	0.0238089	0	1	1	no
6030429G01Rik	6030429G01Rik	6030429G01Rik	7:4522956-4532442	Enterococcushirae	Control	NOTEST	1.19639	1.94761	0.70302	0	1	1	no
6030440G07Rik	6030440G07Rik	6030440G07Rik	12:110994397-111013872	Enterococcushirae	Control	OK	16.4404	17.8712	0.120391	0.17891	0.7401	0.944959	no
6030443J06Rik	6030443J06Rik	6030443J06Rik	5:22550436-22558565	Enterococcushirae	Control	NOTEST	0.731742	1.46796	1.00441	0	1	1	no
6030445D17Rik	6030445D17Rik	6030445D17Rik	4:136462255-136463980	Enterococcushirae	Control	NOTEST	1.1794	0.556141	-1.08453	0	1	1	no
6030446N20Rik	6030446N20Rik	6030446N20Rik	18:11981937-12121453	Enterococcushirae	Control	OK	7.5496	4.147	-0.864331	-1.29659	0.0165	0.436116	no
6030452D12Rik	6030452D12Rik	6030452D12Rik	8:106500510-106509656	Enterococcushirae	Control	OK	3.80675	3.98607	0.0664045	0.091124	0.8617	0.974331	no
6030458C11Rik	6030458C11Rik	6030458C11Rik	15:12808176-12824657	Enterococcushirae	Control	OK	15.4335	23.2163	0.589074	0.926437	0.0892	0.669625	no
6030466F02Rik	6030466F02Rik	6030466F02Rik	8:123733957-123739941	Enterococcushirae	Control	NOTEST	0.500622	0.748424	0.580133	0	1	1	no
6030468B19Rik	6030468B19Rik	6030468B19Rik	11:117797659-117807308	Enterococcushirae	Control	NOTEST	0.62614	0.589366	-0.0873206	0	1	1	no
6030498E09Rik	6030498E09Rik	6030498E09Rik	X:38772779-38962688	Enterococcushirae	Control	OK	1.63726	2.75831	0.752506	0.717806	0.1853	0.757582	no
6230400D17Rik	6230400D17Rik	6230400D17Rik	14:20702011-20704425	Enterococcushirae	Control	OK	3.07213	3.99354	0.378425	0.18643	0.784	0.954226	no
6230409E13Rik	6230409E13Rik	6230409E13Rik	4:21931325-22001461	Enterococcushirae	Control	NOTEST	1.11974	1.13589	0.0206502	0	1	1	no
6230416C02Rik	6230416C02Rik	6230416C02Rik	2:175470062-175480838	Enterococcushirae	Control	NOTEST	1.09709	0.789587	-0.474508	0	1	1	no
6230426M11Rik	6230426M11Rik	6230426M11Rik	12:104752094-104865076	Enterococcushirae	Control	OK	3.23251	2.73368	-0.241811	-0.0870591	0.89405	0.979646	no
6230427J02Rik	6230427J02Rik	6230427J02Rik	9:107984222-107985916	Enterococcushirae	Control	OK	7.61765	7.04479	-0.112791	-0.141665	0.7937	0.956076	no
6330403A02Rik	6330403A02Rik	6330403A02Rik	1:180432372-180483504	Enterococcushirae	Control	NOTEST	0.532335	0.64335	0.273268	0	1	1	no
6330403K07Rik	6330403K07Rik	6330403K07Rik	11:71031940-71033617	Enterococcushirae	Control	OK	1.5394	2.9099	0.918604	0.941527	0.0873	0.66938	no
6330403M23Rik	6330403M23Rik	6330403M23Rik	18:36296949-36301488	Enterococcushirae	Control	OK	2.71	3.0046	0.148884	0.211283	0.6864	0.933361	no
6330406I15Rik	6330406I15Rik	6330406I15Rik	5:149411805-149431703	Enterococcushirae	Control	OK	33.1688	26.3235	-0.333475	-0.60606	0.24995	0.788202	no
6330407A03Rik	6330407A03Rik	6330407A03Rik	4:3678120-3791612	Enterococcushirae	Control	OK	3.24619	7.60258	1.22774	0.784852	0.1519	0.734641	no
6330407J23Rik	6330407J23Rik	6330407J23Rik	10:29143995-29199630	Enterococcushirae	Control	OK	2.67035	3.61432	0.436695	0.56274	0.29935	0.809787	no
6330408A02Rik	6330408A02Rik	6330408A02Rik	7:13258966-13311427	Enterococcushirae	Control	OK	3.2386	3.64252	0.169569	0.124539	0.82185	0.962703	no
6330409D20Rik	6330409D20Rik	6330409D20Rik	2:32721054-32755007	Enterococcushirae	Control	NOTEST	0.808965	0.361946	-1.1603	0	1	1	no
6330409N04Rik	6330409N04Rik	6330409N04Rik	14:61534304-61556886	Enterococcushirae	Control	OK	10.0245	8.09822	-0.307847	-0.470274	0.38035	0.844585	no
6330410L21Rik	6330410L21Rik	6330410L21Rik	3:129677574-129763882	Enterococcushirae	Control	NOTEST	0.206483	0.321887	0.640536	0	1	1	no
6330411D24Rik	6330411D24Rik	6330411D24Rik	4:142830129-143073809	Enterococcushirae	Control	NOTEST	0.324954	0	#NAME?	0	1	1	no
6330415B21Rik	6330415B21Rik	6330415B21Rik	6:76881636-77979667	Enterococcushirae	Control	NOTEST	1.26531	1.37551	0.120473	0	1	1	no
6330415G19Rik	6330415G19Rik	6330415G19Rik	17:23550798-23565294	Enterococcushirae	Control	NOTEST	1.74363	1.58976	-0.133287	0	1	1	no
6330416G13Rik	6330416G13Rik	6330416G13Rik	4:63544764-63586353	Enterococcushirae	Control	OK	5.4448	5.97429	0.13389	0.0977817	0.85215	0.971421	no
6330418K02Rik	6330418K02Rik	6330418K02Rik	5:138259657-138272754	Enterococcushirae	Control	OK	2.20923	2.59603	0.232768	0.0726127	0.91855	0.984035	no
6330420H09Rik	6330420H09Rik	6330420H09Rik	7:135853681-135855712	Enterococcushirae	Control	OK	0.962301	3.46564	1.84856	1.69409	0.00415	0.25418	no
6330439K17Rik	6330439K17Rik	6330439K17Rik	2:144470556-144527398	Enterococcushirae	Control	NOTEST	1.56299	1.3205	-0.243227	0	1	1	no
6330503K22Rik	6330503K22Rik	6330503K22Rik	7:118712610-118737019	Enterococcushirae	Control	OK	7.04771	9.43394	0.420705	0.757364	0.15685	0.737326	no
6330512M04Rik	6330512M04Rik	6330512M04Rik	7:142326109-142372259	Enterococcushirae	Control	OK	8.36468	9.11033	0.123192	0.205551	0.70045	0.938428	no
6330527O06Rik	6330527O06Rik	6330527O06Rik	2:136057926-136069917	Enterococcushirae	Control	NOTEST	1.0577	1.22786	0.215222	0	1	1	no
6330545A04Rik	6330545A04Rik	6330545A04Rik	4:141213955-141220114	Enterococcushirae	Control	OK	3.12948	5.22902	0.740618	0.789112	0.14945	0.732846	no
6330549D23Rik	6330549D23Rik	6330549D23Rik	3:96601132-96629819	Enterococcushirae	Control	OK	1.70412	4.29941	1.33511	1.04823	0.0647	0.639575	no
6330578E17Rik	6330578E17Rik	6330578E17Rik	1:37417084-37430103	Enterococcushirae	Control	OK	25.0208	19.8386	-0.334819	-0.608468	0.26765	0.793163	no
6430411K18Rik	6430411K18Rik	6430411K18Rik	12:109590168-109595403	Enterococcushirae	Control	OK	0.842079	2.21986	1.39844	0.855474	0.25495	0.791101	no
6430527G18Rik	6430527G18Rik	6430527G18Rik	12:86880702-86884814	Enterococcushirae	Control	OK	66.7166	42.9213	-0.636354	-1.05973	0.04065	0.575737	no
6430531B16Rik	6430531B16Rik	6430531B16Rik	7:139950439-139992488	Enterococcushirae	Control	OK	2.08814	2.86363	0.455627	0.190801	0.7899	0.955311	no
6430548G04	6430548G04	6430548G04	2:27144897-27162703	Enterococcushirae	Control	OK	23.2122	27.5857	0.249039	0.450458	0.40505	0.852984	no
6430548M08Rik	6430548M08Rik	6430548M08Rik	8:120114151-120165307	Enterococcushirae	Control	OK	4.7965	6.01087	0.325589	0.476488	0.35705	0.836102	no
6430550D23Rik	6430550D23Rik	6430550D23Rik	2:156000442-156007977	Enterococcushirae	Control	NOTEST	0.786101	1.19762	0.607387	0	1	1	no
6430562O15Rik	6430562O15Rik	6430562O15Rik	13:99344785-99415561	Enterococcushirae	Control	NOTEST	0.716696	1.13273	0.660371	0	1	1	no
6430571L13Rik	6430571L13Rik	6430571L13Rik	9:107340639-107349683	Enterococcushirae	Control	NOTEST	0.477001	0.501723	0.0728985	0	1	1	no
6430573F11Rik	6430573F11Rik	6430573F11Rik	8:36489190-36513013	Enterococcushirae	Control	NOTEST	0.998893	0.830128	-0.266996	0	1	1	no
6430584L05	6430584L05	6430584L05	6:55396886-55412285	Enterococcushirae	Control	OK	2.32671	3.43912	0.563748	0.782067	0.1485	0.732846	no
6430598A04Rik	6430598A04Rik	6430598A04Rik	5:137730947-137739998	Enterococcushirae	Control	NOTEST	1.76423	1.3366	-0.400475	0	1	1	no
6430704M03Rik	6430704M03Rik	6430704M03Rik	4:56960135-56990391	Enterococcushirae	Control	NOTEST	0.698902	1.03411	0.565232	0	1	1	no
6430706D22Rik	6430706D22Rik	6430706D22Rik	1:88227019-88277579	Enterococcushirae	Control	OK	39.4896	63.246	0.679502	0.613543	0.2715	0.793766	no
6530401N04Rik	6530401N04Rik	6530401N04Rik	12:51997506-52006501	Enterococcushirae	Control	OK	22.0383	21.2672	-0.0513779	-0.0937265	0.86055	0.973648	no
6530402F18Rik	6530402F18Rik	6530402F18Rik	2:29194820-29252993	Enterococcushirae	Control	OK	3.05758	2.73577	-0.16044	-0.227701	0.67135	0.929179	no
6530409C15Rik	6530409C15Rik	6530409C15Rik	6:28215581-28218902	Enterococcushirae	Control	NOTEST	1.67846	1.48257	-0.179034	0	1	1	no
6530411M01Rik	6530411M01Rik	6530411M01Rik	17:9147718-9168022	Enterococcushirae	Control	NOTEST	0.561309	0.408828	-0.457299	0	1	1	no
6530418L21Rik	6530418L21Rik	6530418L21Rik	3:105704598-105720842	Enterococcushirae	Control	OK	2.70751	2.35361	-0.202095	-0.292772	0.58805	0.90849	no
6530439I21	6530439I21	6530439I21	1:136127718-136131183	Enterococcushirae	Control	NOTEST	0	0	0	0	1	1	no
6720401G13Rik	6720401G13Rik	6720401G13Rik	X:50546529-50635258	Enterococcushirae	Control	OK	16.078	17.8215	0.148529	0.248129	0.6403	0.918549	no
6720416L17Rik	6720416L17Rik	6720416L17Rik	2:74748333-74750500	Enterococcushirae	Control	NOTEST	0.38259	0.479919	0.326993	0	1	1	no
6720456B07Rik	6720456B07Rik	6720456B07Rik	6:113604771-113616951	Enterococcushirae	Control	OK	108.121	83.581	-0.371395	-0.6818	0.2042	0.766323	no
6720456H20Rik	6720456H20Rik	6720456H20Rik	14:48446351-48515159	Enterococcushirae	Control	OK	8.47358	6.44973	-0.393733	-0.68146	0.2018	0.765562	no
6720463M24Rik	6720463M24Rik	6720463M24Rik	14:99046376-99074107	Enterococcushirae	Control	OK	6.20377	9.89917	0.674162	1.03585	0.05645	0.625029	no
6720468P15Rik	6720468P15Rik	6720468P15Rik	19:57508563-57512788	Enterococcushirae	Control	NOTEST	0.975339	0.672439	-0.536501	0	1	1	no
6720483E21Rik	6720483E21Rik	6720483E21Rik	1:20888649-20890473	Enterococcushirae	Control	NOTEST	0.9996	0.801067	-0.319429	0	1	1	no
6720489N17Rik	6720489N17Rik	6720489N17Rik	13:62603014-62624182	Enterococcushirae	Control	OK	2.26477	2.96095	0.386694	0.505211	0.3441	0.828674	no
6820408C15Rik	6820408C15Rik	6820408C15Rik	2:152415586-152444328	Enterococcushirae	Control	NOTEST	0.777429	1.0448	0.426446	0	1	1	no
6820426E19Rik	6820426E19Rik	6820426E19Rik	6:117495234-117500078	Enterococcushirae	Control	OK	4.55103	5.98226	0.394498	0.553796	0.3034	0.810332	no
6820431F20Rik	6820431F20Rik	6820431F20Rik	8:20268285-20297432	Enterococcushirae	Control	OK	11.79	13.7749	0.224475	0.407136	0.4355	0.865659	no
7420426K07Rik	7420426K07Rik	7420426K07Rik	9:98903118-98904622	Enterococcushirae	Control	NOTEST	0.312755	0.322009	0.0420677	0	1	1	no
7420461P10Rik	7420461P10Rik	7420461P10Rik	1:162639149-162658219	Enterococcushirae	Control	OK	5.32463	7.22262	0.439843	0.368321	0.51895	0.891585	no
7420700N18Rik	7420700N18Rik	7420700N18Rik	8:31367748-31382439	Enterococcushirae	Control	OK	2.93325	2.53449	-0.210806	-0.240453	0.6558	0.923268	no
7420701I03Rik	7420701I03Rik	7420701I03Rik	12:11047812-11078741	Enterococcushirae	Control	OK	6.4262	8.87063	0.465072	0.520165	0.33975	0.827628	no
7530416G11Rik	7530416G11Rik	7530416G11Rik	15:85492735-85503227	Enterococcushirae	Control	NOTEST	0.208816	0.352068	0.753621	0	1	1	no
7530420F21Rik	7530420F21Rik	7530420F21Rik	1:150076660-150099766	Enterococcushirae	Control	OK	5.95366	8.15525	0.453951	0.548225	0.31835	0.817351	no
7630403G23Rik	7630403G23Rik	7630403G23Rik	9:34042370-34059019	Enterococcushirae	Control	NOTEST	0.254225	0.219629	-0.21104	0	1	1	no
8030411F24Rik	8030411F24Rik	8030411F24Rik	2:148782008-148785936	Enterococcushirae	Control	NOTEST	1.20527	0.813717	-0.566762	0	1	1	no
8030423F21Rik	8030423F21Rik	8030423F21Rik	5:52607549-52619011	Enterococcushirae	Control	NOTEST	0.670009	0.624947	-0.100446	0	1	1	no
8030423J24Rik	8030423J24Rik	8030423J24Rik	13:70882947-70884503	Enterococcushirae	Control	NOTEST	0.637556	0	#NAME?	0	1	1	no
8030442B05Rik	8030442B05Rik	8030442B05Rik	2:11338365-11398500	Enterococcushirae	Control	NOTEST	2.07156	0.855267	-1.27627	0	1	1	no
8030443G20Rik	8030443G20Rik	8030443G20Rik	4:108879069-108972077	Enterococcushirae	Control	NOTEST	1.15796	1.04862	-0.143092	0	1	1	no
8030451A03Rik	8030451A03Rik	8030451A03Rik	4:63959784-64149924	Enterococcushirae	Control	NOTEST	0.260683	0.258685	-0.0111003	0	1	1	no
8030453O22Rik	8030453O22Rik	8030453O22Rik	6:39462377-39557834	Enterococcushirae	Control	NOTEST	0.832042	0.96787	0.218158	0	1	1	no
8030462N17Rik	8030462N17Rik	8030462N17Rik	18:77633280-77714010	Enterococcushirae	Control	NOTEST	1.50492	1.92567	0.355667	0	1	1	no
8030474K03Rik	8030474K03Rik	8030474K03Rik	X:101794591-101798644	Enterococcushirae	Control	NOTEST	0.292057	0.499826	0.775179	0	1	1	no
8430403D17Rik	8430403D17Rik	8430403D17Rik	11:85353163-85832388	Enterococcushirae	Control	NOTEST	0.414006	0.99877	1.2705	0	1	1	no
8430406I07Rik	8430406I07Rik	8430406I07Rik	2:144271034-144281229	Enterococcushirae	Control	OK	9.25913	9.97255	0.107086	0.182353	0.73735	0.944404	no
8430408G22Rik	8430408G22Rik	8430408G22Rik	6:116633007-116673836	Enterococcushirae	Control	OK	2.84935	5.36875	0.913955	0.370812	0.6157	0.91427	no
8430410A17Rik	8430410A17Rik	8430410A17Rik	6:87913975-87936614	Enterococcushirae	Control	OK	26.1111	21.4636	-0.282766	-0.49153	0.3562	0.836102	no
8430410K20Rik	8430410K20Rik	8430410K20Rik	9:4383534-4386870	Enterococcushirae	Control	OK	16.2812	13.1881	-0.303975	-0.540241	0.3168	0.817351	no
8430419L09Rik	8430419L09Rik	8430419L09Rik	6:135197986-135236240	Enterococcushirae	Control	OK	5.24864	4.87149	-0.10758	-0.173862	0.7421	0.945943	no
[truncated: 24,630 more rows]
